# Supplementary material for: Drivers of infection with Toxoplasma gondii genotype type II in Eurasian red squirrels (Sciurus vulgaris)
Source: Parasit Vectors. 2024 Jan 23;17:30. doi: 10.1186/s13071-023-06068-6 (PMC10804655; doi:10.1186/s13071-023-06068-6)
Supplement: Supplementary file 3 — Additional file 3: Dataset S1. Population genetic analyses of Toxoplasma gondii MS typing data. [file 13071_2023_6068_MOESM3_ESM.xlsx]

## Sheet: additional_file_3
LFD	European_APC_Cluster	Isolate_DNA	Study_authors_year	Study_DOI	N61	B18	M33	M48	TUB2	N83	XI.1	N82	TgM-A	W35	IV.1	B17	N60	M102	AA	Host	HostCategory	Country	Type	Netherlands_APC_Cluster	Comment
1	1	F616	Shwab et al. 2018	10.1073/pnas.1722202115	99	158	169	211	289	308	356	117	207	242	274	336	140	174	261	VulpesVulpes	Wildlife	Belgium	Type_II	NA	Used in DOI 10.3389/fcimb.2022.842612
2	1	F608	Shwab et al. 2018	10.1073/pnas.1722202115	101	158	169	215	289	312	356	119	207	242	274	336	140	174	261	VulpesVulpes	Wildlife	Belgium	Type_II	NA	Used in DOI 10.3389/fcimb.2022.842611
3	1	PON	Shwab et al. 2018	10.1073/pnas.1722202115	101	158	169	213	289	310	356	115	207	242	274	336	142	176	269	Human	Human	France	Type_II	NA	Used in DOI 10.3389/fcimb.2022.842678
4	1	FR1OvAR13	Shwab et al. 2018	10.1073/pnas.1722202115	89	158	169	213	289	308	356	109	207	242	274	336	140	174	259	Sheep	Domestic	France	Type_II	NA	Used in DOI 10.3389/fcimb.2022.842615
5	1	FR1SuSc01	Shwab et al. 2018	10.1073/pnas.1722202115	89	158	169	213	289	314	356	109	207	242	274	336	140	174	259	WildBoar	Wildlife	France	Type_II	NA	Used in DOI 10.3389/fcimb.2022.842643
6	1	FR1OvAR26	Shwab et al. 2018	10.1073/pnas.1722202115	93	158	169	211	289	308	356	111	207	242	274	336	153	174	261	Sheep	Domestic	France	Type_II	NA	Used in DOI 10.3389/fcimb.2022.842627
7	1	FR1OvAR24	Shwab et al. 2018	10.1073/pnas.1722202115	97	158	169	213	289	310	356	123	207	242	274	336	142	174	269	Sheep	Domestic	France	Type_II	NA	Used in DOI 10.3389/fcimb.2022.842625
8	1	FR1OvAR40	Shwab et al. 2018	10.1073/pnas.1722202115	87	158	169	213	289	308	356	109	207	242	274	336	140	174	259	Sheep	Domestic	France	Type_II	NA	Used in DOI 10.3389/fcimb.2022.842640
9	1	AUD	Shwab et al. 2018	10.1073/pnas.1722202115	109	158	169	211	289	310	356	123	207	242	274	336	138	174	271	Human	Human	France	Type_II	NA	Used in DOI 10.3389/fcimb.2022.842599
10	1	FR1OvAR33	Shwab et al. 2018	10.1073/pnas.1722202115	101	158	169	215	289	308	356	119	207	242	274	336	140	174	261	Sheep	Domestic	France	Type_II	NA	Used in DOI 10.3389/fcimb.2022.842634
11	1	FR1OvAR23	Shwab et al. 2018	10.1073/pnas.1722202115	87	158	169	213	289	308	356	109	207	242	274	336	140	174	261	Sheep	Domestic	France	Type_II	NA	Used in DOI 10.3389/fcimb.2022.842624
12	1	CHAT	Shwab et al. 2018	10.1073/pnas.1722202115	99	158	169	213	289	310	356	115	207	242	274	336	142	176	261	Human	Human	France	Type_II	NA	Used in DOI 10.3389/fcimb.2022.842601
13	1	FR1OvAR20	Shwab et al. 2018	10.1073/pnas.1722202115	87	158	169	213	289	310	356	133	207	242	274	336	140	176	261	Sheep	Domestic	France	Type_II	NA	Used in DOI 10.3389/fcimb.2022.842621
14	1	FR1OvAR21	Shwab et al. 2018	10.1073/pnas.1722202115	99	158	169	217	289	310	356	115	207	242	274	336	140	172	263	Sheep	Domestic	France	Type_II	NA	Used in DOI 10.3389/fcimb.2022.842622
15	1	FR1OvAR32	Shwab et al. 2018	10.1073/pnas.1722202115	101	158	169	211	289	308	356	117	207	242	274	336	145	174	261	Sheep	Domestic	France	Type_II	NA	Used in DOI 10.3389/fcimb.2022.842633
16	1	FR1OvAR29	Shwab et al. 2018	10.1073/pnas.1722202115	103	158	169	211	289	312	356	115	207	242	274	336	140	174	273	Sheep	Domestic	France	Type_II	NA	Used in DOI 10.3389/fcimb.2022.842630
17	1	FR1OvAR30	Shwab et al. 2018	10.1073/pnas.1722202115	95	158	169	213	289	308	356	123	207	242	274	336	142	174	273	Sheep	Domestic	France	Type_II	NA	Used in DOI 10.3389/fcimb.2022.842631
18	1	FR1SuSc06	Shwab et al. 2018	10.1073/pnas.1722202115	99	158	169	213	289	310	356	121	207	242	274	336	140	176	265	WildBoar	Wildlife	France	Type_II	NA	Used in DOI 10.3389/fcimb.2022.842644
19	1	D15891	Shwab et al. 2018	10.1073/pnas.1722202115	89	158	169	213	289	308	356	115	207	242	274	336	140	174	281	Chicken	Domestic	Germany	Type_II	NA	Used in DOI 10.3389/fcimb.2022.842617
20	1	D15868	Shwab et al. 2018	10.1073/pnas.1722202115	101	158	169	211	289	312	356	123	207	242	274	336	138	174	267	Chicken	Domestic	Germany	Type_II	NA	Used in DOI 10.3389/fcimb.2022.842611
21	1	D15986	Shwab et al. 2018	10.1073/pnas.1722202115	95	158	169	211	289	308	356	111	207	242	274	336	138	176	265	Cat	Pets	Germany	Type_II	NA	Used in DOI 10.3389/fcimb.2022.842619
22	1	TgCkAt8	Verma et al. 2015	10.1017/S0031182015000050	101	158	169	211	289	310	356	109	207	242	274	336	142	174	261	Chicken	Domestic	Austria	Type_II	NA	Used in DOI 10.3389/fcimb.2022.842743
23	1	TgCkAt9	Verma et al. 2015	10.1017/S0031182015000050	101	158	169	211	289	310	356	109	207	242	274	336	142	174	261	Chicken	Domestic	Austria	Type_II	NA	Used in DOI 10.3389/fcimb.2022.842744
24	1	TgCkAt10	Verma et al. 2015	10.1017/S0031182015000050	101	158	169	211	289	310	356	109	207	242	274	336	142	174	261	Chicken	Domestic	Austria	Type_II	NA	Used in DOI 10.3389/fcimb.2022.842686
25	1	TgCkAt11	Verma et al. 2015	10.1017/S0031182015000050	101	158	169	211	289	310	356	109	207	242	274	336	142	174	261	Chicken	Domestic	Austria	Type_II	NA	Used in DOI 10.3389/fcimb.2022.842687
26	1	TgCkAt49	Verma et al. 2015	10.1017/S0031182015000050	101	158	169	211	289	310	356	109	207	242	274	336	142	174	261	Chicken	Domestic	Austria	Type_II	NA	Used in DOI 10.3389/fcimb.2022.842722
27	1	TgCkAt50	Verma et al. 2015	10.1017/S0031182015000050	101	158	169	211	289	310	356	109	207	242	274	336	142	174	261	Chicken	Domestic	Austria	Type_II	NA	Used in DOI 10.3389/fcimb.2022.842723
28	1	TgCkAt51	Verma et al. 2015	10.1017/S0031182015000050	101	158	169	211	289	310	356	109	207	242	274	336	142	174	261	Chicken	Domestic	Austria	Type_II	NA	Used in DOI 10.3389/fcimb.2022.842724
29	1	TgCkAt52	Verma et al. 2015	10.1017/S0031182015000050	101	158	169	211	289	310	356	109	207	242	274	336	142	174	261	Chicken	Domestic	Austria	Type_II	NA	Used in DOI 10.3389/fcimb.2022.842725
30	1	TgCkAt53	Verma et al. 2015	10.1017/S0031182015000050	101	158	169	211	289	310	356	109	207	242	274	336	142	174	261	Chicken	Domestic	Austria	Type_II	NA	Used in DOI 10.3389/fcimb.2022.842726
31	1	TgCkAt54	Verma et al. 2015	10.1017/S0031182015000050	101	158	169	211	289	310	356	109	207	242	274	336	142	174	261	Chicken	Domestic	Austria	Type_II	NA	Used in DOI 10.3389/fcimb.2022.842727
32	1	TgCkAt55	Verma et al. 2015	10.1017/S0031182015000050	101	158	169	211	289	310	356	109	207	242	274	336	142	174	261	Chicken	Domestic	Austria	Type_II	NA	Used in DOI 10.3389/fcimb.2022.842728
33	1	TgCkAt56	Verma et al. 2015	10.1017/S0031182015000050	101	158	169	211	289	310	356	109	207	242	274	336	142	174	261	Chicken	Domestic	Austria	Type_II	NA	Used in DOI 10.3389/fcimb.2022.842729
34	1	TgCkAt57	Verma et al. 2015	10.1017/S0031182015000050	101	158	169	211	289	310	356	109	207	242	274	336	142	174	261	Chicken	Domestic	Austria	Type_II	NA	Used in DOI 10.3389/fcimb.2022.842730
35	1	TgCkAt58	Verma et al. 2015	10.1017/S0031182015000050	101	158	169	211	289	310	356	109	207	242	274	336	142	174	261	Chicken	Domestic	Austria	Type_II	NA	Used in DOI 10.3389/fcimb.2022.842731
36	1	TgCkAt59	Verma et al. 2015	10.1017/S0031182015000050	101	158	169	211	289	310	356	109	207	242	274	336	142	174	261	Chicken	Domestic	Austria	Type_II	NA	Used in DOI 10.3389/fcimb.2022.842732
37	1	TgCkAt60	Verma et al. 2015	10.1017/S0031182015000050	101	158	169	211	289	310	356	109	207	242	274	336	142	174	261	Chicken	Domestic	Austria	Type_II	NA	Used in DOI 10.3389/fcimb.2022.842734
38	1	TgCkAt62	Verma et al. 2015	10.1017/S0031182015000050	101	158	169	211	289	310	356	109	207	242	274	336	142	174	261	Chicken	Domestic	Austria	Type_II	NA	Used in DOI 10.3389/fcimb.2022.842736
39	1	TgCkAt63	Verma et al. 2015	10.1017/S0031182015000050	101	158	169	211	289	310	356	109	207	242	274	336	142	174	261	Chicken	Domestic	Austria	Type_II	NA	Used in DOI 10.3389/fcimb.2022.842737
40	1	TgCkAt64	Verma et al. 2015	10.1017/S0031182015000050	101	158	169	211	289	310	356	109	207	242	274	336	142	174	261	Chicken	Domestic	Austria	Type_II	NA	Used in DOI 10.3389/fcimb.2022.842738
41	1	TgCkAt65	Verma et al. 2015	10.1017/S0031182015000050	101	158	169	211	289	310	356	109	207	242	274	336	142	174	261	Chicken	Domestic	Austria	Type_II	NA	Used in DOI 10.3389/fcimb.2022.842739
42	1	TgCkAt66	Verma et al. 2015	10.1017/S0031182015000050	101	158	169	211	289	310	356	109	207	242	274	336	142	174	261	Chicken	Domestic	Austria	Type_II	NA	Used in DOI 10.3389/fcimb.2022.842740
43	1	TgCkAt67	Verma et al. 2015	10.1017/S0031182015000050	101	158	169	211	289	310	356	109	207	242	274	336	142	174	261	Chicken	Domestic	Austria	Type_II	NA	Used in DOI 10.3389/fcimb.2022.842741
44	1	TgCkAt12	Verma et al. 2015	10.1017/S0031182015000050	103	158	169	211	289	310	356	109	207	242	274	336	142	174	263	Chicken	Domestic	Austria	Type_II	NA	Used in DOI 10.3389/fcimb.2022.842688
45	1	TgCkAt13	Verma et al. 2015	10.1017/S0031182015000050	103	158	169	211	289	310	356	109	207	242	274	336	142	174	263	Chicken	Domestic	Austria	Type_II	NA	Used in DOI 10.3389/fcimb.2022.842689
46	1	TgCkAt14	Verma et al. 2015	10.1017/S0031182015000050	103	158	169	211	289	310	356	109	207	242	274	336	142	174	263	Chicken	Domestic	Austria	Type_II	NA	Used in DOI 10.3389/fcimb.2022.842690
47	1	TgCkAt15	Verma et al. 2015	10.1017/S0031182015000050	103	158	169	211	289	310	356	109	207	242	274	336	142	174	263	Chicken	Domestic	Austria	Type_II	NA	Used in DOI 10.3389/fcimb.2022.842691
48	1	TgCkAt16	Verma et al. 2015	10.1017/S0031182015000050	103	158	169	211	289	310	356	109	207	242	274	336	142	174	263	Chicken	Domestic	Austria	Type_II	NA	Used in DOI 10.3389/fcimb.2022.842692
49	1	TgCkAt20	Verma et al. 2015	10.1017/S0031182015000050	109	158	169	213	289	310	356	129	207	242	274	336	138	174	259	Chicken	Domestic	Austria	Type_II	NA	Used in DOI 10.3389/fcimb.2022.842696
50	1	TgCkAt22	Verma et al. 2015	10.1017/S0031182015000050	109	158	169	213	289	310	356	129	207	242	274	336	138	174	259	Chicken	Domestic	Austria	Type_II	NA	Used in DOI 10.3389/fcimb.2022.842698
51	1	TgCkAt25	Verma et al. 2015	10.1017/S0031182015000050	109	158	169	213	289	310	356	129	207	242	274	336	138	174	259	Chicken	Domestic	Austria	Type_II	NA	Used in DOI 10.3389/fcimb.2022.842701
52	1	TgCkAt28	Verma et al. 2015	10.1017/S0031182015000050	109	158	169	213	289	310	356	129	207	242	274	336	138	174	259	Chicken	Domestic	Austria	Type_II	NA	Used in DOI 10.3389/fcimb.2022.842704
53	1	TgCkAt37	Verma et al. 2015	10.1017/S0031182015000050	109	158	169	213	289	310	356	129	207	242	274	336	138	174	259	Chicken	Domestic	Austria	Type_II	NA	Used in DOI 10.3389/fcimb.2022.842712
54	1	TgCkAt41	Verma et al. 2015	10.1017/S0031182015000050	109	158	169	213	289	310	356	129	207	242	274	336	138	174	259	Chicken	Domestic	Austria	Type_II	NA	Used in DOI 10.3389/fcimb.2022.842715
55	1	TgCkAt44	Verma et al. 2015	10.1017/S0031182015000050	109	158	169	213	289	310	356	129	207	242	274	336	138	174	259	Chicken	Domestic	Austria	Type_II	NA	Used in DOI 10.3389/fcimb.2022.842718
56	1	TgCkAt36	Verma et al. 2015	10.1017/S0031182015000050	109	158	169	213	289	310	356	129	207	242	274	336	138	174	259	Chicken	Domestic	Austria	Type_II	NA	Used in DOI 10.3389/fcimb.2022.842711
57	1	TgCkAt30	Verma et al. 2015	10.1017/S0031182015000050	105	158	169	213	289	310	356	133	207	242	274	336	138	174	259	Chicken	Domestic	Austria	Type_II	NA	Used in DOI 10.3389/fcimb.2022.842705
58	1	TgCkAt32	Verma et al. 2015	10.1017/S0031182015000050	111	158	169	213	289	310	356	129	207	242	274	336	138	174	259	Chicken	Domestic	Austria	Type_II	NA	Used in DOI 10.3389/fcimb.2022.842707
59	1	TgCkAt61	Verma et al. 2015	10.1017/S0031182015000050	101	158	169	213	289	310	356	111	207	242	274	336	140	174	263	Chicken	Domestic	Austria	Type_II	NA	Used in DOI 10.3389/fcimb.2022.842735
60	1	TgH15009	Ajzenberg et al., 2015	10.1016/j.meegid.2015.08.025ÿ	109	158	169	213	289	310	356	131	207	242	274	336	138	176	259	Human	Human	France	Type_II	NA	Used in DOI 10.3389/fcimb.2022.842770
61	1	TgH39005	Ajzenberg et al., 2015	10.1016/j.meegid.2015.08.025ÿ	107	158	169	225	289	310	356	113	207	242	274	336	142	176	261	Human	Human	France	Type_II	NA	Used in DOI 10.3389/fcimb.2022.842989
62	1	TgH32050	Ajzenberg et al., 2015	10.1016/j.meegid.2015.08.025ÿ	97	158	169	213	289	308	356	123	207	242	274	336	140	174	265	Human	Human	France	Type_II	NA	Used in DOI 10.3389/fcimb.2022.842924
63	1	TgH26004	Ajzenberg et al., 2015	10.1016/j.meegid.2015.08.025ÿ	97	158	169	213	289	310	356	135	207	242	274	336	140	176	259	Human	Human	France	Type_II	NA	Used in DOI 10.3389/fcimb.2022.842846
64	1	TgH17018	Ajzenberg et al., 2015	10.1016/j.meegid.2015.08.025ÿ	93	158	169	213	289	308	356	109	207	242	274	336	140	176	259	Human	Human	France	Type_II	NA	Used in DOI 10.3389/fcimb.2022.842780
65	1	TgH10001	Ajzenberg et al., 2015	10.1016/j.meegid.2015.08.025ÿ	99	158	169	213	289	310	356	113	207	244	274	336	140	176	259	Human	Human	France	Type_II	NA	Used in DOI 10.3389/fcimb.2022.842757
66	1	TgH39008	Ajzenberg et al., 2015	10.1016/j.meegid.2015.08.025ÿ	95	158	169	213	289	310	356	129	207	242	274	336	140	176	263	Human	Human	France	Type_II	NA	Used in DOI 10.3389/fcimb.2022.842991
67	1	TgH38032	Ajzenberg et al., 2015	10.1016/j.meegid.2015.08.025ÿ	87	158	169	213	289	310	356	127	207	244	274	336	140	176	261	Human	Human	France	Type_II	NA	Used in DOI 10.3389/fcimb.2022.842957
68	1	TgH38034	Ajzenberg et al., 2015	10.1016/j.meegid.2015.08.025ÿ	99	158	169	213	289	310	356	119	207	242	274	336	142	176	275	Human	Human	France	Type_II	NA	Used in DOI 10.3389/fcimb.2022.842958
69	1	TgH26008	Ajzenberg et al., 2015	10.1016/j.meegid.2015.08.025ÿ	97	158	169	213	289	310	356	113	207	242	274	336	142	176	259	Human	Human	France	Type_II	NA	Used in DOI 10.3389/fcimb.2022.842849
70	1	TgH24005	Ajzenberg et al., 2015	10.1016/j.meegid.2015.08.025ÿ	103	158	169	213	289	310	356	113	207	242	274	336	142	176	259	Human	Human	France	Type_II	NA	Used in DOI 10.3389/fcimb.2022.842817
71	1	TgH32055	Ajzenberg et al., 2015	10.1016/j.meegid.2015.08.025ÿ	87	158	169	213	289	308	356	109	207	242	274	336	140	176	259	Human	Human	France	Type_II	NA	Used in DOI 10.3389/fcimb.2022.842926
72	1	TgH21007	Ajzenberg et al., 2015	10.1016/j.meegid.2015.08.025ÿ	103	158	169	213	289	310	356	115	207	242	274	336	142	176	261	Human	Human	France	Type_II	NA	Used in DOI 10.3389/fcimb.2022.842792
73	1	TgH38039	Ajzenberg et al., 2015	10.1016/j.meegid.2015.08.025ÿ	93	158	169	213	289	310	356	113	207	242	274	336	140	176	259	Human	Human	France	Type_II	NA	Used in DOI 10.3389/fcimb.2022.842959
74	1	TgH38043	Ajzenberg et al., 2015	10.1016/j.meegid.2015.08.025ÿ	91	158	169	211	289	308	356	127	207	242	274	336	142	174	263	Human	Human	France	Type_II	NA	Used in DOI 10.3389/fcimb.2022.842960
75	1	TgH38044	Ajzenberg et al., 2015	10.1016/j.meegid.2015.08.025ÿ	99	158	169	213	289	310	356	113	207	244	274	336	140	176	259	Human	Human	France	Type_II	NA	Used in DOI 10.3389/fcimb.2022.842961
76	1	TgH26014	Ajzenberg et al., 2015	10.1016/j.meegid.2015.08.025ÿ	95	158	169	213	289	310	356	129	207	242	274	336	140	176	263	Human	Human	France	Type_II	NA	Used in DOI 10.3389/fcimb.2022.842855
77	1	TgH26016	Ajzenberg et al., 2015	10.1016/j.meegid.2015.08.025ÿ	99	158	169	219	289	310	356	109	207	242	274	336	140	172	261	Human	Human	France	Type_II	NA	Used in DOI 10.3389/fcimb.2022.842857
78	1	TgH26017	Ajzenberg et al., 2015	10.1016/j.meegid.2015.08.025ÿ	87	158	169	213	289	308	356	109	207	242	274	336	140	176	259	Human	Human	France	Type_II	NA	Used in DOI 10.3389/fcimb.2022.842858
79	1	TgH17024	Ajzenberg et al., 2015	10.1016/j.meegid.2015.08.025ÿ	89	158	169	213	289	314	356	109	207	242	274	336	140	174	259	Human	Human	France	Type_II	NA	Used in DOI 10.3389/fcimb.2022.842784
80	1	TgH32061	Ajzenberg et al., 2015	10.1016/j.meegid.2015.08.025ÿ	103	158	169	211	289	312	356	115	207	242	274	336	140	174	267	Human	Human	France	Type_II	NA	Used in DOI 10.3389/fcimb.2022.842931
81	1	TgH25008	Ajzenberg et al., 2015	10.1016/j.meegid.2015.08.025ÿ	89	158	169	211	289	310	356	111	207	242	274	336	140	174	261	Human	Human	France	Type_II	NA	Used in DOI 10.3389/fcimb.2022.842831
82	1	TgH26026	Ajzenberg et al., 2015	10.1016/j.meegid.2015.08.025ÿ	85	158	169	221	289	310	356	123	207	242	274	336	140	174	259	Human	Human	France	Type_II	NA	Used in DOI 10.3389/fcimb.2022.842866
83	1	TgH32060	Ajzenberg et al., 2015	10.1016/j.meegid.2015.08.025ÿ	89	158	169	213	289	310	356	125	207	242	274	336	140	176	269	Human	Human	France	Type_II	NA	Used in DOI 10.3389/fcimb.2022.842930
84	1	TgH38056	Ajzenberg et al., 2015	10.1016/j.meegid.2015.08.025ÿ	97	158	169	215	289	308	356	121	207	242	274	336	140	174	261	Human	Human	France	Type_II	NA	Used in DOI 10.3389/fcimb.2022.842967
85	1	TgH38062	Ajzenberg et al., 2015	10.1016/j.meegid.2015.08.025ÿ	95	158	169	213	289	310	356	113	207	242	274	336	142	176	263	Human	Human	France	Type_II	NA	Used in DOI 10.3389/fcimb.2022.842970
86	1	TgH21012	Ajzenberg et al., 2015	10.1016/j.meegid.2015.08.025ÿ	109	158	169	213	289	310	356	137	207	242	274	336	138	176	259	Human	Human	France	Type_II	NA	Used in DOI 10.3389/fcimb.2022.842794
87	1	TgH38059	Ajzenberg et al., 2015	10.1016/j.meegid.2015.08.025ÿ	103	158	169	213	289	310	356	113	207	242	274	336	142	176	259	Human	Human	France	Type_II	NA	Used in DOI 10.3389/fcimb.2022.842969
88	1	TgH38063	Ajzenberg et al., 2015	10.1016/j.meegid.2015.08.025ÿ	99	158	169	213	289	310	356	113	207	242	274	336	142	176	279	Human	Human	France	Type_II	NA	Used in DOI 10.3389/fcimb.2022.842971
89	1	TgH38069	Ajzenberg et al., 2015	10.1016/j.meegid.2015.08.025ÿ	107	158	169	213	289	310	356	115	207	242	274	336	142	174	259	Human	Human	France	Type_II	NA	Used in DOI 10.3389/fcimb.2022.842973
90	1	TgH26036	Ajzenberg et al., 2015	10.1016/j.meegid.2015.08.025ÿ	103	158	169	213	289	310	356	111	207	242	274	336	147	174	265	Human	Human	France	Type_II	NA	Used in DOI 10.3389/fcimb.2022.842875
91	1	TgH32070	Ajzenberg et al., 2015	10.1016/j.meegid.2015.08.025ÿ	95	158	169	223	289	310	356	125	207	242	274	336	140	174	259	Human	Human	France	Type_II	NA	Used in DOI 10.3389/fcimb.2022.842936
92	1	TgH23014	Ajzenberg et al., 2015	10.1016/j.meegid.2015.08.025ÿ	91	158	169	213	289	308	356	109	207	242	274	336	140	176	259	Human	Human	France	Type_II	NA	Used in DOI 10.3389/fcimb.2022.842812
93	1	TgH38072	Ajzenberg et al., 2015	10.1016/j.meegid.2015.08.025ÿ	95	158	169	213	289	312	356	119	207	242	274	336	140	178	261	Human	Human	France	Type_II	NA	Used in DOI 10.3389/fcimb.2022.842976
94	1	TgH12013	Ajzenberg et al., 2015	10.1016/j.meegid.2015.08.025ÿ	97	158	169	213	289	310	356	123	207	242	274	336	142	188	259	Human	Human	France	Type_II	NA	Used in DOI 10.3389/fcimb.2022.842769
95	1	TgH39015	Ajzenberg et al., 2015	10.1016/j.meegid.2015.08.025ÿ	99	158	169	213	289	308	356	109	207	242	274	336	140	174	259	Human	Human	France	Type_II	NA	Used in DOI 10.3389/fcimb.2022.842995
96	1	TgH32076	Ajzenberg et al., 2015	10.1016/j.meegid.2015.08.025ÿ	101	158	169	211	289	310	356	113	207	242	274	336	149	176	263	Human	Human	France	Type_II	NA	Used in DOI 10.3389/fcimb.2022.842937
97	1	TgH25019	Ajzenberg et al., 2015	10.1016/j.meegid.2015.08.025ÿ	103	158	169	213	289	310	356	129	207	242	274	336	142	174	275	Human	Human	France	Type_II	NA	Used in DOI 10.3389/fcimb.2022.842833
98	1	TgH25023	Ajzenberg et al., 2015	10.1016/j.meegid.2015.08.025ÿ	97	158	169	215	289	310	356	115	207	242	274	336	142	174	259	Human	Human	France	Type_II	NA	Used in DOI 10.3389/fcimb.2022.842837
99	1	TgH38073	Ajzenberg et al., 2015	10.1016/j.meegid.2015.08.025ÿ	103	158	169	211	289	310	356	113	207	244	274	336	140	176	259	Human	Human	France	Type_II	NA	Used in DOI 10.3389/fcimb.2022.842977
100	1	TgH38076	Ajzenberg et al., 2015	10.1016/j.meegid.2015.08.025ÿ	105	158	169	213	289	310	356	109	207	242	274	336	140	174	259	Human	Human	France	Type_II	NA	Used in DOI 10.3389/fcimb.2022.842979
101	1	TgH31012	Ajzenberg et al., 2015	10.1016/j.meegid.2015.08.025ÿ	101	158	169	213	289	310	356	133	207	242	274	336	138	176	261	Human	Human	France	Type_II	NA	Used in DOI 10.3389/fcimb.2022.842921
102	1	TgH30006	Ajzenberg et al., 2015	10.1016/j.meegid.2015.08.025ÿ	109	158	169	213	289	310	356	111	207	242	274	336	140	176	259	Human	Human	France	Type_II	NA	Used in DOI 10.3389/fcimb.2022.842912
103	1	TgH32091	Ajzenberg et al., 2015	10.1016/j.meegid.2015.08.025ÿ	103	158	169	213	289	310	356	113	207	242	274	336	142	176	259	Human	Human	France	Type_II	NA	Used in DOI 10.3389/fcimb.2022.842946
104	1	TgH21029	Ajzenberg et al., 2015	10.1016/j.meegid.2015.08.025ÿ	89	158	169	211	289	310	356	115	207	242	274	336	145	174	267	Human	Human	France	Type_II	NA	Used in DOI 10.3389/fcimb.2022.842800
105	1	TgH21030	Ajzenberg et al., 2015	10.1016/j.meegid.2015.08.025ÿ	101	158	169	213	289	310	356	109	207	242	274	336	140	176	263	Human	Human	France	Type_II	NA	Used in DOI 10.3389/fcimb.2022.842801
106	1	TgH32084	Ajzenberg et al., 2015	10.1016/j.meegid.2015.08.025ÿ	95	158	169	219	289	310	356	115	207	242	274	336	145	174	261	Human	Human	France	Type_II	NA	Used in DOI 10.3389/fcimb.2022.842941
107	1	TgH38082	Ajzenberg et al., 2015	10.1016/j.meegid.2015.08.025ÿ	93	158	169	213	289	310	356	113	207	244	274	336	140	176	259	Human	Human	France	Type_II	NA	Used in DOI 10.3389/fcimb.2022.842984
108	1	TgH32089	Ajzenberg et al., 2015	10.1016/j.meegid.2015.08.025ÿ	93	158	169	213	289	310	356	111	207	242	274	336	147	174	259	Human	Human	France	Type_II	NA	Used in DOI 10.3389/fcimb.2022.842944
109	1	TgH17038	Ajzenberg et al., 2015	10.1016/j.meegid.2015.08.025ÿ	95	158	169	215	289	308	356	123	207	242	274	336	140	176	261	Human	Human	France	Type_II	NA	Used in DOI 10.3389/fcimb.2022.842788
110	1	TgH26067	Ajzenberg et al., 2015	10.1016/j.meegid.2015.08.025ÿ	91	158	169	213	289	308	356	109	207	242	274	336	140	172	265	Human	Human	France	Type_II	NA	Used in DOI 10.3389/fcimb.2022.842896
111	1	TgH32102	Ajzenberg et al., 2015	10.1016/j.meegid.2015.08.025ÿ	107	158	169	213	289	310	356	115	207	242	274	336	142	174	259	Human	Human	France	Type_II	NA	Used in DOI 10.3389/fcimb.2022.842952
112	1	TgH21042	Ajzenberg et al., 2015	10.1016/j.meegid.2015.08.025ÿ	95	158	169	213	289	310	356	129	207	242	274	336	140	176	263	Human	Human	France	Type_II	NA	Used in DOI 10.3389/fcimb.2022.842809
113	1	TgH38087	Ajzenberg et al., 2015	10.1016/j.meegid.2015.08.025ÿ	91	158	169	211	289	308	356	111	207	242	274	336	157	174	261	Human	Human	France	Type_II	NA	Used in DOI 10.3389/fcimb.2022.842987
114	1	TgH26069	Ajzenberg et al., 2015	10.1016/j.meegid.2015.08.025ÿ	95	158	169	213	289	310	356	129	207	242	274	336	140	176	263	Human	Human	France	Type_II	NA	Used in DOI 10.3389/fcimb.2022.842897
115	1	TgH26071	Ajzenberg et al., 2015	10.1016/j.meegid.2015.08.025ÿ	95	158	169	209	289	310	356	117	207	242	274	336	140	180	259	Human	Human	France	Type_II	NA	Used in DOI 10.3389/fcimb.2022.842899
116	1	TgH26074	Ajzenberg et al., 2015	10.1016/j.meegid.2015.08.025ÿ	95	158	169	217	289	308	356	119	207	242	274	336	140	174	261	Human	Human	France	Type_II	NA	Used in DOI 10.3389/fcimb.2022.842902
117	1	TgH26075	Ajzenberg et al., 2015	10.1016/j.meegid.2015.08.025ÿ	99	158	169	211	289	310	356	125	207	242	274	336	140	174	275	Human	Human	France	Type_II	NA	Used in DOI 10.3389/fcimb.2022.842903
118	1	TgH30010	Ajzenberg et al., 2015	10.1016/j.meegid.2015.08.025ÿ	97	158	169	213	289	310	356	131	207	242	274	336	140	176	263	Human	Human	France	Type_II	NA	Used in DOI 10.3389/fcimb.2022.842915
119	1	TgH24024	Ajzenberg et al., 2015	10.1016/j.meegid.2015.08.025ÿ	97	158	169	213	289	310	356	125	207	242	274	336	140	176	263	Human	Human	France	Type_II	NA	Used in DOI 10.3389/fcimb.2022.842823
120	1	37-Vvulpes16Ust	Luk sov et al. 2018	10.7589/2017-09-240	99	158	169	215	289	316	356	117	207	242	274	336	140	174	261	VulpesVulpes	Wildlife	CzechRepublic	Type_II	NA	Used in DOI 10.3389/fcimb.2022.842597
121	1	35-Vvulpes16Lib	Luk sov et al. 2018	10.7589/2017-09-240	89	158	169	213	289	308	356	115	207	242	274	336	140	174	291	VulpesVulpes	Wildlife	CzechRepublic	Type_II	NA	Used in DOI 10.3389/fcimb.2022.842596
122	1	39-Vvulpes16Lib	Luk sov et al. 2018	10.7589/2017-09-240	93	158	169	213	289	310	356	129	207	242	274	336	138	176	259	VulpesVulpes	Wildlife	CzechRepublic	Type_II	NA	Used in DOI 10.3389/fcimb.2022.842598
123	1	CZ-Hare17	Racka et al. 2020	10.1111/tbed.13925	99	158	169	213	289	310	356	113	207	244	274	336	140	176	259	Hare	Wildlife	CzechRepublic	Type_II	NA	Used in DOI 10.3389/fcimb.2022.842602
124	1	TgPiPr05	Bertrantpetit et al. 2017	10.1016/j.meegid.2016.12.020	93	158	169	213	289	310	356	113	207	242	274	336	145	176	259	Pig	Domestic	Portugal	Type_II	NA	Used in DOI 10.3389/fcimb.2022.842999
125	1	FR-OVI-ARI021-(TgA32088)	Bertrantpetit et al. 2017	10.1016/j.meegid.2016.12.020	89	158	169	213	289	308	356	109	207	242	274	336	140	174	259	Sheep	Domestic	France	Type_II	NA	Used in DOI 10.3389/fcimb.2022.842648
126	1	FR-OVI-ARI029-(TgA32095)	Bertrantpetit et al. 2017	10.1016/j.meegid.2016.12.020	99	158	169	217	289	310	356	115	207	242	274	336	140	172	263	Sheep	Domestic	France	Type_II	NA	Used in DOI 10.3389/fcimb.2022.842653
127	1	TgSsCr_L2	Gisbert-Algaba et al. 2020	10.1089/fpd.2019.2675	105	158	169	213	289	310	356	109	207	242	274	336	142	174	285	WildBoar	Wildlife	Belgium	Type_II	NA	Used in DOI 10.3389/fcimb.2022.843012
128	1	TgSsCr_A3	Gisbert-Algaba et al. 2020	10.1089/fpd.2019.2675	105	158	169	215	289	308	356	119	207	242	274	336	142	174	261	WildBoar	Wildlife	Belgium	Type_II	NA	Used in DOI 10.3389/fcimb.2022.843008
129	1	ISP_MEN	Gisbert-Algaba et al. 2020	10.1089/fpd.2019.2675	99	158	169	215	289	308	356	109	207	242	274	336	142	174	275	Human	Human	Belgium	Type_II	NA	Used in DOI 10.3389/fcimb.2022.842667
130	1	ISP_JOS	Gisbert-Algaba et al. 2020	10.1089/fpd.2019.2675	97	158	169	213	289	308	356	119	207	242	274	336	140	174	261	Human	Human	Belgium	Type_II	NA	Used in DOI 10.3389/fcimb.2022.842665
131	1	D220649	This study	NA	111	158	169	215	289	308	356	119	207	242	274	336	140	174	261	Squirrel	Wildlife	Netherlands	Type_II	1	This study; Used for cluster analysis
132	1	D220723	This study	NA	101	158	169	215	289	308	356	121	207	242	274	336	140	174	263	Squirrel	Wildlife	Netherlands	Type_II	1	This study; Used for cluster analysis
133	1	D220758	This study	NA	89	158	169	211	289	310	356	115	207	242	274	336	140	174	277	Squirrel	Wildlife	Netherlands	Type_II	1	This study; Used for cluster analysis
134	1	D220761	This study	NA	107	158	169	213	289	308	356	115	207	242	274	336	140	174	265	Squirrel	Wildlife	Netherlands	Type_II	1	This study; Used for cluster analysis
135	1	D220772	This study	NA	107	158	169	213	289	308	356	115	207	242	274	336	140	174	265	Squirrel	Wildlife	Netherlands	Type_II	1	This study; Used for cluster analysis
136	1	D220792	This study	NA	99	158	169	223	289	310	356	111	207	242	274	336	140	176	261	Squirrel	Wildlife	Netherlands	Type_II	2	This study; Used for cluster analysis
137	1	D220820	This study	NA	99	158	169	213	289	310	356	109	207	242	274	336	140	174	289	Squirrel	Wildlife	Netherlands	Type_II	2	This study; Used for cluster analysis
138	1	D220823	This study	NA	105	158	169	215	289	308	356	123	207	242	274	336	140	174	259	Squirrel	Wildlife	Netherlands	Type_II	1	This study; Used for cluster analysis
139	1	D220922	This study	NA	89	158	169	213	289	314	356	109	207	242	274	336	140	174	259	Squirrel	Wildlife	Netherlands	Type_II	1	This study; Used for cluster analysis
140	2	PSC	Shwab et al. 2018	10.1073/pnas.1722202115	91	158	169	215	289	310	356	111	207	242	274	336	142	174	267	Human	Human	Germany	Type_II	NA	Used in DOI 10.3389/fcimb.2022.842680
141	2	TgH3440	Shwab et al. 2018	10.1073/pnas.1722202115	91	158	169	215	289	310	356	111	207	242	274	336	142	174	267	Human	Human	Germany	Type_II	NA	Used in DOI 10.3389/fcimb.2022.842953
142	2	TgFxSv13	Shwab et al. 2018	10.1073/pnas.1722202115	95	158	169	219	289	310	356	111	207	242	274	336	140	176	261	VulpesVulpes	Wildlife	Norway	Type_II	NA	Used in DOI 10.3389/fcimb.2022.842753
143	2	TgFxSv176	Shwab et al. 2018	10.1073/pnas.1722202115	97	158	169	219	289	312	356	111	207	242	274	336	140	174	267	VulpesVulpes	Wildlife	Norway	Type_II	NA	Used in DOI 10.3389/fcimb.2022.842755
144	2	TgFxSv177	Shwab et al. 2018	10.1073/pnas.1722202115	97	158	169	219	289	314	356	111	207	242	274	336	142	174	263	VulpesVulpes	Wildlife	Norway	Type_II	NA	Used in DOI 10.3389/fcimb.2022.842756
145	2	MILIS	Shwab et al. 2018	10.1073/pnas.1722202115	97	158	169	215	289	312	356	109	207	242	274	336	140	174	259	Human	Human	Belgium	Type_II	NA	Used in DOI 10.3389/fcimb.2022.842676
146	2	F053	Shwab et al. 2018	10.1073/pnas.1722202115	93	158	169	213	289	312	356	111	207	242	274	336	140	174	267	VulpesVulpes	Wildlife	Belgium	Type_II	NA	Used in DOI 10.3389/fcimb.2022.842609
147	2	F665	Shwab et al. 2018	10.1073/pnas.1722202115	91	158	169	217	289	312	356	111	207	242	274	336	140	174	261	VulpesVulpes	Wildlife	Belgium	Type_II	NA	Used in DOI 10.3389/fcimb.2022.842613
148	2	LGE-94-2	Shwab et al. 2018	10.1073/pnas.1722202115	87	158	169	217	289	310	356	111	207	242	274	336	145	174	259	Human	Human	France	Type_II	NA	Used in DOI 10.3389/fcimb.2022.842674
149	2	LGE-96-1	Shwab et al. 2018	10.1073/pnas.1722202115	87	158	169	215	289	312	356	111	207	242	274	336	140	174	273	Human	Human	France	Type_II	NA	Used in DOI 10.3389/fcimb.2022.842675
150	2	FR1OvAR41	Shwab et al. 2018	10.1073/pnas.1722202115	97	158	169	211	289	312	356	113	207	242	274	336	140	176	261	Sheep	Domestic	France	Type_II	NA	Used in DOI 10.3389/fcimb.2022.842641
151	2	FR1OvAR18	Shwab et al. 2018	10.1073/pnas.1722202115	105	158	169	211	289	312	356	113	207	242	274	336	140	176	275	Sheep	Domestic	France	Type_II	NA	Used in DOI 10.3389/fcimb.2022.842619
152	2	FR1OvAR15	Shwab et al. 2018	10.1073/pnas.1722202115	91	158	169	215	289	310	356	111	207	242	274	336	140	178	259	Sheep	Domestic	France	Type_II	NA	Used in DOI 10.3389/fcimb.2022.842617
153	2	FR1OvAR28	Shwab et al. 2018	10.1073/pnas.1722202115	95	158	169	217	289	308	356	111	207	242	274	336	140	178	261	Sheep	Domestic	France	Type_II	NA	Used in DOI 10.3389/fcimb.2022.842629
154	2	FUN	Shwab et al. 2018	10.1073/pnas.1722202115	97	158	169	229	289	312	356	113	207	242	274	336	140	174	271	Human	Human	Belgium	Type_II	NA	Used in DOI 10.3389/fcimb.2022.842659
155	2	D15985	Shwab et al. 2018	10.1073/pnas.1722202115	93	158	169	221	289	312	356	123	207	242	274	336	140	174	259	Cat	Pets	Germany	Type_II	NA	Used in DOI 10.3389/fcimb.2022.842618
156	2	D15848	Shwab et al. 2018	10.1073/pnas.1722202115	101	158	169	223	289	308	356	113	207	242	274	336	140	174	265	Chicken	Domestic	Germany	Type_II	NA	Used in DOI 10.3389/fcimb.2022.842606
157	2	D15886	Shwab et al. 2018	10.1073/pnas.1722202115	101	158	169	223	289	308	356	113	207	242	274	336	140	174	265	Chicken	Domestic	Germany	Type_II	NA	Used in DOI 10.3389/fcimb.2022.842614
158	2	D15851	Shwab et al. 2018	10.1073/pnas.1722202115	103	158	169	215	289	310	356	111	207	242	274	336	138	174	267	Chicken	Domestic	Germany	Type_II	NA	Used in DOI 10.3389/fcimb.2022.842607
159	2	D15887	Shwab et al. 2018	10.1073/pnas.1722202115	103	158	169	225	289	310	356	111	207	242	274	336	142	174	271	Chicken	Domestic	Germany	Type_II	NA	Used in DOI 10.3389/fcimb.2022.842615
160	2	NTE	Ajzenberg et al. 2010	10.1128/JCM.01152-10	103	158	169	221	289	310	356	113	207	242	274	336	140	176	269	Human	Human	Germany	Type_II	NA	Used in DOI 10.3389/fcimb.2022.842677
161	2	TgCkAt6	Verma et al. 2015	10.1017/S0031182015000050	95	158	169	219	289	312	356	113	207	242	274	336	142	174	259	Chicken	Domestic	Austria	Type_II	NA	Used in DOI 10.3389/fcimb.2022.842733
162	2	TgCkAt18	Verma et al. 2015	10.1017/S0031182015000050	91	158	169	221	289	312	356	125	207	242	274	336	142	174	259	Chicken	Domestic	Austria	Type_II	NA	Used in DOI 10.3389/fcimb.2022.842694
163	2	TgCkAt21	Verma et al. 2015	10.1017/S0031182015000050	91	158	169	221	289	312	356	125	207	242	274	336	142	174	259	Chicken	Domestic	Austria	Type_II	NA	Used in DOI 10.3389/fcimb.2022.842697
164	2	TgCkAt23	Verma et al. 2015	10.1017/S0031182015000050	91	158	169	221	289	312	356	125	207	242	274	336	142	174	259	Chicken	Domestic	Austria	Type_II	NA	Used in DOI 10.3389/fcimb.2022.842699
165	2	TgCkAt24	Verma et al. 2015	10.1017/S0031182015000050	91	158	169	221	289	312	356	125	207	242	274	336	142	174	259	Chicken	Domestic	Austria	Type_II	NA	Used in DOI 10.3389/fcimb.2022.842700
166	2	TgCkAt26	Verma et al. 2015	10.1017/S0031182015000050	91	158	169	221	289	312	356	125	207	242	274	336	142	174	259	Chicken	Domestic	Austria	Type_II	NA	Used in DOI 10.3389/fcimb.2022.842702
167	2	TgCkAt27	Verma et al. 2015	10.1017/S0031182015000050	91	158	169	221	289	312	356	125	207	242	274	336	142	174	259	Chicken	Domestic	Austria	Type_II	NA	Used in DOI 10.3389/fcimb.2022.842703
168	2	TgCkAt31	Verma et al. 2015	10.1017/S0031182015000050	91	158	169	221	289	312	356	125	207	242	274	336	142	174	259	Chicken	Domestic	Austria	Type_II	NA	Used in DOI 10.3389/fcimb.2022.842706
169	2	TgCkAt33	Verma et al. 2015	10.1017/S0031182015000050	91	158	169	221	289	312	356	125	207	242	274	336	142	174	259	Chicken	Domestic	Austria	Type_II	NA	Used in DOI 10.3389/fcimb.2022.842708
170	2	TgCkAt34	Verma et al. 2015	10.1017/S0031182015000050	91	158	169	221	289	312	356	125	207	242	274	336	142	174	259	Chicken	Domestic	Austria	Type_II	NA	Used in DOI 10.3389/fcimb.2022.842709
171	2	TgCkAt35	Verma et al. 2015	10.1017/S0031182015000050	91	158	169	221	289	312	356	125	207	242	274	336	142	174	259	Chicken	Domestic	Austria	Type_II	NA	Used in DOI 10.3389/fcimb.2022.842710
172	2	TgCkAt38	Verma et al. 2015	10.1017/S0031182015000050	91	158	169	221	289	312	356	125	207	242	274	336	142	174	259	Chicken	Domestic	Austria	Type_II	NA	Used in DOI 10.3389/fcimb.2022.842713
173	2	TgCkAt39	Verma et al. 2015	10.1017/S0031182015000050	91	158	169	221	289	312	356	125	207	242	274	336	142	174	259	Chicken	Domestic	Austria	Type_II	NA	Used in DOI 10.3389/fcimb.2022.842714
174	2	TgCkAt42	Verma et al. 2015	10.1017/S0031182015000050	91	158	169	221	289	312	356	125	207	242	274	336	142	174	259	Chicken	Domestic	Austria	Type_II	NA	Used in DOI 10.3389/fcimb.2022.842716
175	2	TgCkAt43	Verma et al. 2015	10.1017/S0031182015000050	91	158	169	221	289	312	356	125	207	242	274	336	142	174	259	Chicken	Domestic	Austria	Type_II	NA	Used in DOI 10.3389/fcimb.2022.842717
176	2	TgCkAt45	Verma et al. 2015	10.1017/S0031182015000050	91	158	169	221	289	312	356	125	207	242	274	336	142	174	259	Chicken	Domestic	Austria	Type_II	NA	Used in DOI 10.3389/fcimb.2022.842719
177	2	TgCkAt47	Verma et al. 2015	10.1017/S0031182015000050	91	158	169	221	289	312	356	125	207	242	274	336	142	174	259	Chicken	Domestic	Austria	Type_II	NA	Used in DOI 10.3389/fcimb.2022.842721
178	2	TgH32051	Ajzenberg et al. 2015	10.1016/j.meegid.2015.08.025ÿ	93	158	169	213	289	312	356	111	207	242	274	336	142	174	265	Human	Human	France	Type_II	NA	Used in DOI 10.3389/fcimb.2022.842925
179	2	TgH25001	Ajzenberg et al. 2015	10.1016/j.meegid.2015.08.025ÿ	93	158	169	215	289	312	356	111	207	242	274	336	140	178	259	Human	Human	France	Type_II	NA	Used in DOI 10.3389/fcimb.2022.842826
180	2	TgH26001	Ajzenberg et al. 2015	10.1016/j.meegid.2015.08.025ÿ	87	158	169	213	289	310	356	113	207	242	274	336	142	180	265	Human	Human	France	Type_II	NA	Used in DOI 10.3389/fcimb.2022.842843
181	2	TgH26002	Ajzenberg et al. 2015	10.1016/j.meegid.2015.08.025ÿ	95	158	169	215	289	310	356	111	207	242	274	336	142	174	297	Human	Human	France	Type_II	NA	Used in DOI 10.3389/fcimb.2022.842844
182	2	TgH31002	Ajzenberg et al. 2015	10.1016/j.meegid.2015.08.025ÿ	97	158	169	241	289	314	356	111	207	242	274	336	142	174	261	Human	Human	France	Type_II	NA	Used in DOI 10.3389/fcimb.2022.842917
183	2	TgH31003	Ajzenberg et al. 2015	10.1016/j.meegid.2015.08.025ÿ	97	158	169	241	289	314	356	111	207	242	274	336	142	174	261	Human	Human	France	Type_II	NA	Used in DOI 10.3389/fcimb.2022.842918
184	2	TgH39007	Ajzenberg et al. 2015	10.1016/j.meegid.2015.08.025ÿ	95	158	169	227	289	314	356	111	207	242	274	336	142	174	263	Human	Human	France	Type_II	NA	Used in DOI 10.3389/fcimb.2022.842990
185	2	TgH25002	Ajzenberg et al. 2015	10.1016/j.meegid.2015.08.025ÿ	91	158	169	215	289	312	356	111	207	242	274	336	140	174	261	Human	Human	France	Type_II	NA	Used in DOI 10.3389/fcimb.2022.842827
186	2	TgH38022	Ajzenberg et al. 2015	10.1016/j.meegid.2015.08.025ÿ	95	158	169	213	289	310	356	111	207	242	274	336	140	174	269	Human	Human	France	Type_II	NA	Used in DOI 10.3389/fcimb.2022.842954
187	2	TgH38023	Ajzenberg et al. 2015	10.1016/j.meegid.2015.08.025ÿ	89	158	169	231	289	312	356	111	207	242	274	336	140	174	271	Human	Human	France	Type_II	NA	Used in DOI 10.3389/fcimb.2022.842955
188	2	TgH38024	Ajzenberg et al. 2015	10.1016/j.meegid.2015.08.025ÿ	89	158	169	211	289	312	356	115	207	242	274	336	140	174	271	Human	Human	France	Type_II	NA	Used in DOI 10.3389/fcimb.2022.842956
189	2	TgH26007	Ajzenberg et al. 2015	10.1016/j.meegid.2015.08.025ÿ	107	158	169	225	289	310	356	111	207	242	274	336	140	176	261	Human	Human	France	Type_II	NA	Used in DOI 10.3389/fcimb.2022.842848
190	2	TgH26009	Ajzenberg et al. 2015	10.1016/j.meegid.2015.08.025ÿ	97	158	169	215	289	310	356	111	207	242	274	336	140	174	259	Human	Human	France	Type_II	NA	Used in DOI 10.3389/fcimb.2022.842850
191	2	TgH30001	Ajzenberg et al. 2015	10.1016/j.meegid.2015.08.025ÿ	97	158	169	229	289	310	356	129	207	242	274	336	142	174	265	Human	Human	France	Type_II	NA	Used in DOI 10.3389/fcimb.2022.842910
192	2	TgH24002	Ajzenberg et al. 2015	10.1016/j.meegid.2015.08.025ÿ	97	158	169	231	289	312	356	111	207	242	274	336	142	174	261	Human	Human	France	Type_II	NA	Used in DOI 10.3389/fcimb.2022.842815
193	2	TgH17020	Ajzenberg et al. 2015	10.1016/j.meegid.2015.08.025ÿ	107	158	169	221	289	308	356	111	207	242	274	336	140	174	277	Human	Human	France	Type_II	NA	Used in DOI 10.3389/fcimb.2022.842781
194	2	TgH17021	Ajzenberg et al. 2015	10.1016/j.meegid.2015.08.025ÿ	103	158	169	219	289	308	356	111	207	242	274	336	140	174	273	Human	Human	France	Type_II	NA	Used in DOI 10.3389/fcimb.2022.842782
195	2	TgH21006	Ajzenberg et al. 2015	10.1016/j.meegid.2015.08.025ÿ	97	158	169	237	289	310	356	111	207	242	274	336	142	176	281	Human	Human	France	Type_II	NA	Used in DOI 10.3389/fcimb.2022.842791
196	2	TgH39011	Ajzenberg et al. 2015	10.1016/j.meegid.2015.08.025ÿ	93	158	169	225	289	312	356	111	207	242	274	336	140	176	267	Human	Human	France	Type_II	NA	Used in DOI 10.3389/fcimb.2022.842993
197	2	TgH32056	Ajzenberg et al. 2015	10.1016/j.meegid.2015.08.025ÿ	97	158	169	215	289	308	356	111	207	242	274	336	140	174	269	Human	Human	France	Type_II	NA	Used in DOI 10.3389/fcimb.2022.842927
198	2	TgH32057	Ajzenberg et al. 2015	10.1016/j.meegid.2015.08.025ÿ	95	158	169	229	289	312	356	111	207	242	274	336	142	174	263	Human	Human	France	Type_II	NA	Used in DOI 10.3389/fcimb.2022.842928
199	2	TgH15013	Ajzenberg et al. 2015	10.1016/j.meegid.2015.08.025ÿ	97	158	169	235	289	314	356	111	207	242	274	336	142	174	263	Human	Human	France	Type_II	NA	Used in DOI 10.3389/fcimb.2022.842771
200	2	TgH26012	Ajzenberg et al. 2015	10.1016/j.meegid.2015.08.025ÿ	91	158	169	237	289	310	356	111	207	242	274	336	140	174	261	Human	Human	France	Type_II	NA	Used in DOI 10.3389/fcimb.2022.842853
201	2	TgH26013	Ajzenberg et al. 2015	10.1016/j.meegid.2015.08.025ÿ	85	158	169	227	289	310	356	111	207	242	274	336	140	174	263	Human	Human	France	Type_II	NA	Used in DOI 10.3389/fcimb.2022.842854
202	2	TgH26015	Ajzenberg et al. 2015	10.1016/j.meegid.2015.08.025ÿ	95	158	169	235	289	310	356	111	207	242	274	336	140	174	261	Human	Human	France	Type_II	NA	Used in DOI 10.3389/fcimb.2022.842856
203	2	TgH26020	Ajzenberg et al. 2015	10.1016/j.meegid.2015.08.025ÿ	91	158	169	217	289	314	356	109	207	242	274	336	142	174	263	Human	Human	France	Type_II	NA	Used in DOI 10.3389/fcimb.2022.842860
204	2	TgH26021	Ajzenberg et al. 2015	10.1016/j.meegid.2015.08.025ÿ	93	158	169	215	289	308	356	111	207	242	274	336	140	174	265	Human	Human	France	Type_II	NA	Used in DOI 10.3389/fcimb.2022.842861
205	2	TgH17022	Ajzenberg et al. 2015	10.1016/j.meegid.2015.08.025ÿ	95	158	169	217	289	312	356	115	207	242	274	336	140	174	259	Human	Human	France	Type_II	NA	Used in DOI 10.3389/fcimb.2022.842783
206	2	TgH23008	Ajzenberg et al. 2015	10.1016/j.meegid.2015.08.025ÿ	87	158	169	231	289	310	356	111	207	242	274	336	142	174	267	Human	Human	France	Type_II	NA	Used in DOI 10.3389/fcimb.2022.842811
207	2	TgH24011	Ajzenberg et al. 2015	10.1016/j.meegid.2015.08.025ÿ	87	158	169	211	289	308	356	111	207	242	274	336	140	176	269	Human	Human	France	Type_II	NA	Used in DOI 10.3389/fcimb.2022.842819
208	2	TgH38046	Ajzenberg et al. 2015	10.1016/j.meegid.2015.08.025ÿ	97	158	169	231	289	314	356	111	207	242	274	336	142	174	263	Human	Human	France	Type_II	NA	Used in DOI 10.3389/fcimb.2022.842962
209	2	TgH12005	Ajzenberg et al. 2015	10.1016/j.meegid.2015.08.025ÿ	91	158	169	215	289	312	356	111	207	242	274	336	140	174	261	Human	Human	France	Type_II	NA	Used in DOI 10.3389/fcimb.2022.842764
210	2	TgH15020	Ajzenberg et al. 2015	10.1016/j.meegid.2015.08.025ÿ	95	158	169	231	289	310	356	111	207	242	274	336	142	176	279	Human	Human	France	Type_II	NA	Used in DOI 10.3389/fcimb.2022.842774
211	2	TgH26029	Ajzenberg et al. 2015	10.1016/j.meegid.2015.08.025ÿ	89	158	169	229	289	312	356	111	207	242	274	336	142	174	267	Human	Human	France	Type_II	NA	Used in DOI 10.3389/fcimb.2022.842868
212	2	TgH32062	Ajzenberg et al. 2015	10.1016/j.meegid.2015.08.025ÿ	97	158	169	237	289	310	356	111	207	242	274	336	142	174	265	Human	Human	France	Type_II	NA	Used in DOI 10.3389/fcimb.2022.842932
213	2	TgH32063	Ajzenberg et al. 2015	10.1016/j.meegid.2015.08.025ÿ	93	158	169	213	289	314	356	111	207	242	274	336	140	174	267	Human	Human	France	Type_II	NA	Used in DOI 10.3389/fcimb.2022.842933
214	2	TgH26034	Ajzenberg et al. 2015	10.1016/j.meegid.2015.08.025ÿ	91	158	169	215	289	310	356	111	207	242	274	336	140	178	277	Human	Human	France	Type_II	NA	Used in DOI 10.3389/fcimb.2022.842873
215	2	TgH21010	Ajzenberg et al. 2015	10.1016/j.meegid.2015.08.025ÿ	99	158	169	213	289	314	356	111	207	242	274	336	145	174	267	Human	Human	France	Type_II	NA	Used in DOI 10.3389/fcimb.2022.842793
216	2	TgH38048	Ajzenberg et al. 2015	10.1016/j.meegid.2015.08.025ÿ	95	158	169	225	289	310	356	111	207	242	274	336	142	174	269	Human	Human	France	Type_II	NA	Used in DOI 10.3389/fcimb.2022.842964
217	2	TgH38055	Ajzenberg et al. 2015	10.1016/j.meegid.2015.08.025ÿ	103	158	169	213	289	310	356	111	207	242	274	336	142	174	271	Human	Human	France	Type_II	NA	Used in DOI 10.3389/fcimb.2022.842966
218	2	TgH26022	Ajzenberg et al. 2015	10.1016/j.meegid.2015.08.025ÿ	91	158	169	223	289	310	356	111	207	242	274	336	142	174	259	Human	Human	France	Type_II	NA	Used in DOI 10.3389/fcimb.2022.842862
219	2	TgH26023	Ajzenberg et al. 2015	10.1016/j.meegid.2015.08.025ÿ	89	158	169	215	289	312	356	111	207	242	274	336	140	174	273	Human	Human	France	Type_II	NA	Used in DOI 10.3389/fcimb.2022.842863
220	2	TgH26030	Ajzenberg et al. 2015	10.1016/j.meegid.2015.08.025ÿ	97	158	169	231	289	314	356	111	207	242	274	336	142	174	269	Human	Human	France	Type_II	NA	Used in DOI 10.3389/fcimb.2022.842869
221	2	TgH26027	Ajzenberg et al. 2015	10.1016/j.meegid.2015.08.025ÿ	93	158	169	227	289	310	356	111	207	242	274	336	142	174	263	Human	Human	France	Type_II	NA	Used in DOI 10.3389/fcimb.2022.842867
222	2	TgH30002	Ajzenberg et al. 2015	10.1016/j.meegid.2015.08.025ÿ	91	158	169	213	289	308	356	111	207	242	274	336	140	174	275	Human	Human	France	Type_II	NA	Used in DOI 10.3389/fcimb.2022.842911
223	2	TgH21015	Ajzenberg et al. 2015	10.1016/j.meegid.2015.08.025ÿ	87	158	169	225	289	314	356	111	207	242	274	336	142	174	259	Human	Human	France	Type_II	NA	Used in DOI 10.3389/fcimb.2022.842796
224	2	TgH31008	Ajzenberg et al. 2015	10.1016/j.meegid.2015.08.025ÿ	101	158	169	229	289	310	356	111	207	242	274	336	142	174	263	Human	Human	France	Type_II	NA	Used in DOI 10.3389/fcimb.2022.842920
225	2	TgH39012	Ajzenberg et al. 2015	10.1016/j.meegid.2015.08.025ÿ	91	158	169	215	289	312	356	111	207	242	274	336	140	174	263	Human	Human	France	Type_II	NA	Used in DOI 10.3389/fcimb.2022.842994
226	2	TgH32067	Ajzenberg et al. 2015	10.1016/j.meegid.2015.08.025ÿ	93	158	169	233	289	310	356	111	207	242	274	336	142	174	263	Human	Human	France	Type_II	NA	Used in DOI 10.3389/fcimb.2022.842934
227	2	TgH21013	Ajzenberg et al. 2015	10.1016/j.meegid.2015.08.025ÿ	89	158	169	213	289	312	356	111	207	242	274	336	140	174	267	Human	Human	France	Type_II	NA	Used in DOI 10.3389/fcimb.2022.842795
228	2	TgH38070	Ajzenberg et al. 2015	10.1016/j.meegid.2015.08.025ÿ	91	158	169	211	289	308	356	111	207	242	274	336	147	174	267	Human	Human	France	Type_II	NA	Used in DOI 10.3389/fcimb.2022.842974
229	2	TgH26035	Ajzenberg et al. 2015	10.1016/j.meegid.2015.08.025ÿ	87	158	169	227	289	310	356	111	207	242	274	336	142	174	257	Human	Human	France	Type_II	NA	Used in DOI 10.3389/fcimb.2022.842874
230	2	TgH17029	Ajzenberg et al. 2015	10.1016/j.meegid.2015.08.025ÿ	97	158	169	215	289	314	356	111	207	242	274	336	140	174	271	Human	Human	France	Type_II	NA	Used in DOI 10.3389/fcimb.2022.842785
231	2	TgH12011	Ajzenberg et al. 2015	10.1016/j.meegid.2015.08.025ÿ	99	158	169	227	289	314	356	111	207	242	274	336	142	174	263	Human	Human	France	Type_II	NA	Used in DOI 10.3389/fcimb.2022.842768
232	2	TgH11002	Ajzenberg et al. 2015	10.1016/j.meegid.2015.08.025ÿ	91	158	169	213	289	312	356	113	207	242	274	336	142	174	267	Human	Human	France	Type_II	NA	Used in DOI 10.3389/fcimb.2022.842759
233	2	TgH25020	Ajzenberg et al. 2015	10.1016/j.meegid.2015.08.025ÿ	97	158	169	213	289	310	356	111	207	242	274	336	142	174	267	Human	Human	France	Type_II	NA	Used in DOI 10.3389/fcimb.2022.842834
234	2	TgH25021	Ajzenberg et al. 2015	10.1016/j.meegid.2015.08.025ÿ	99	158	169	225	289	310	356	111	207	242	274	336	142	174	263	Human	Human	France	Type_II	NA	Used in DOI 10.3389/fcimb.2022.842835
235	2	TgH38071	Ajzenberg et al. 2015	10.1016/j.meegid.2015.08.025ÿ	99	158	169	215	289	310	356	119	207	242	274	336	140	174	269	Human	Human	France	Type_II	NA	Used in DOI 10.3389/fcimb.2022.842975
236	2	TgH38074	Ajzenberg et al. 2015	10.1016/j.meegid.2015.08.025ÿ	93	158	169	219	289	310	356	111	207	242	274	336	142	174	265	Human	Human	France	Type_II	NA	Used in DOI 10.3389/fcimb.2022.842978
237	2	TgH26042	Ajzenberg et al. 2015	10.1016/j.meegid.2015.08.025ÿ	93	158	169	215	289	312	356	111	207	242	274	336	140	174	271	Human	Human	France	Type_II	NA	Used in DOI 10.3389/fcimb.2022.842880
238	2	TgH26049	Ajzenberg et al. 2015	10.1016/j.meegid.2015.08.025ÿ	85	158	169	229	289	310	356	111	207	242	274	336	140	174	275	Human	Human	France	Type_II	NA	Used in DOI 10.3389/fcimb.2022.842882
239	2	TgH32079	Ajzenberg et al. 2015	10.1016/j.meegid.2015.08.025ÿ	91	158	169	215	289	310	356	111	207	242	274	336	142	174	281	Human	Human	France	Type_II	NA	Used in DOI 10.3389/fcimb.2022.842938
240	2	TgH32082	Ajzenberg et al. 2015	10.1016/j.meegid.2015.08.025ÿ	95	158	169	213	289	314	356	113	207	242	274	336	142	176	279	Human	Human	France	Type_II	NA	Used in DOI 10.3389/fcimb.2022.842939
241	2	TgH21032	Ajzenberg et al. 2015	10.1016/j.meegid.2015.08.025ÿ	95	158	169	233	289	310	356	111	207	242	274	336	140	174	265	Human	Human	France	Type_II	NA	Used in DOI 10.3389/fcimb.2022.842802
242	2	TgH26057	Ajzenberg et al. 2015	10.1016/j.meegid.2015.08.025ÿ	99	158	169	213	289	312	356	111	207	242	274	336	140	174	267	Human	Human	France	Type_II	NA	Used in DOI 10.3389/fcimb.2022.842886
243	2	TgH39018	Ajzenberg et al. 2015	10.1016/j.meegid.2015.08.025ÿ	107	158	169	233	289	310	356	111	207	242	274	336	140	174	259	Human	Human	France	Type_II	NA	Used in DOI 10.3389/fcimb.2022.842996
244	2	TgH39019	Ajzenberg et al. 2015	10.1016/j.meegid.2015.08.025ÿ	101	158	169	215	289	312	356	111	207	242	274	336	142	174	261	Human	Human	France	Type_II	NA	Used in DOI 10.3389/fcimb.2022.842997
245	2	TgH32088	Ajzenberg et al. 2015	10.1016/j.meegid.2015.08.025ÿ	93	158	169	213	289	312	356	115	207	242	274	336	140	174	273	Human	Human	France	Type_II	NA	Used in DOI 10.3389/fcimb.2022.842943
246	2	TgH32092	Ajzenberg et al. 2015	10.1016/j.meegid.2015.08.025ÿ	91	158	169	213	289	312	356	111	207	242	274	336	140	174	267	Human	Human	France	Type_II	NA	Used in DOI 10.3389/fcimb.2022.842947
247	2	TgH32090	Ajzenberg et al. 2015	10.1016/j.meegid.2015.08.025ÿ	89	158	169	213	289	312	356	111	207	242	274	336	140	174	277	Human	Human	France	Type_II	NA	Used in DOI 10.3389/fcimb.2022.842945
248	2	TgH21033	Ajzenberg et al. 2015	10.1016/j.meegid.2015.08.025ÿ	107	158	169	217	289	310	356	113	207	242	274	336	140	176	265	Human	Human	France	Type_II	NA	Used in DOI 10.3389/fcimb.2022.842803
249	2	TgH21035	Ajzenberg et al. 2015	10.1016/j.meegid.2015.08.025ÿ	91	158	169	215	289	310	356	111	207	242	274	336	142	174	277	Human	Human	France	Type_II	NA	Used in DOI 10.3389/fcimb.2022.842805
250	2	TgH38081	Ajzenberg et al. 2015	10.1016/j.meegid.2015.08.025ÿ	101	158	169	237	289	312	356	111	207	242	274	336	140	174	267	Human	Human	France	Type_II	NA	Used in DOI 10.3389/fcimb.2022.842983
251	2	TgH26051	Ajzenberg et al. 2015	10.1016/j.meegid.2015.08.025ÿ	99	158	169	227	289	312	356	111	207	242	274	336	140	174	275	Human	Human	France	Type_II	NA	Used in DOI 10.3389/fcimb.2022.842883
252	2	TgH26058	Ajzenberg et al. 2015	10.1016/j.meegid.2015.08.025ÿ	95	158	169	233	289	310	356	111	207	242	274	336	142	174	273	Human	Human	France	Type_II	NA	Used in DOI 10.3389/fcimb.2022.842887
253	2	TgH23020	Ajzenberg et al. 2015	10.1016/j.meegid.2015.08.025ÿ	95	158	169	213	289	310	356	111	207	242	274	336	142	174	269	Human	Human	France	Type_II	NA	Used in DOI 10.3389/fcimb.2022.842813
254	2	TgH24018	Ajzenberg et al. 2015	10.1016/j.meegid.2015.08.025ÿ	87	158	169	215	289	312	356	111	207	242	274	336	142	174	267	Human	Human	France	Type_II	NA	Used in DOI 10.3389/fcimb.2022.842820
255	2	TgH24019	Ajzenberg et al. 2015	10.1016/j.meegid.2015.08.025ÿ	93	158	169	215	289	308	356	117	207	242	274	336	140	174	267	Human	Human	France	Type_II	NA	Used in DOI 10.3389/fcimb.2022.842821
256	2	TgH17037	Ajzenberg et al. 2015	10.1016/j.meegid.2015.08.025ÿ	93	158	169	233	289	310	356	111	207	242	274	336	145	174	259	Human	Human	France	Type_II	NA	Used in DOI 10.3389/fcimb.2022.842787
257	2	TgH17039	Ajzenberg et al. 2015	10.1016/j.meegid.2015.08.025ÿ	93	158	169	229	289	312	356	111	207	242	274	336	140	174	263	Human	Human	France	Type_II	NA	Used in DOI 10.3389/fcimb.2022.842789
258	2	TgH38084	Ajzenberg et al. 2015	10.1016/j.meegid.2015.08.025ÿ	91	158	169	215	289	312	356	119	207	242	274	336	140	174	261	Human	Human	France	Type_II	NA	Used in DOI 10.3389/fcimb.2022.842985
259	2	TgH15028	Ajzenberg et al. 2015	10.1016/j.meegid.2015.08.025ÿ	91	158	169	215	289	312	356	111	207	242	274	336	140	174	261	Human	Human	France	Type_II	NA	Used in DOI 10.3389/fcimb.2022.842778
260	2	TgH11006	Ajzenberg et al. 2015	10.1016/j.meegid.2015.08.025ÿ	91	158	169	215	289	312	356	111	207	242	274	336	140	174	261	Human	Human	France	Type_II	NA	Used in DOI 10.3389/fcimb.2022.842763
261	2	TgH39020	Ajzenberg et al. 2015	10.1016/j.meegid.2015.08.025ÿ	91	158	169	225	289	314	356	111	207	242	274	336	140	174	263	Human	Human	France	Type_II	NA	Used in DOI 10.3389/fcimb.2022.842998
262	2	TgH32093	Ajzenberg et al. 2015	10.1016/j.meegid.2015.08.025ÿ	91	158	169	215	289	312	356	111	207	242	274	336	142	174	277	Human	Human	France	Type_II	NA	Used in DOI 10.3389/fcimb.2022.842948
263	2	TgH15027	Ajzenberg et al. 2015	10.1016/j.meegid.2015.08.025ÿ	87	158	169	215	289	310	356	111	207	242	274	336	140	174	289	Human	Human	France	Type_II	NA	Used in DOI 10.3389/fcimb.2022.842777
264	2	TgH26077	Ajzenberg et al. 2015	10.1016/j.meegid.2015.08.025ÿ	93	158	169	215	289	312	356	111	207	242	274	336	140	174	281	Human	Human	France	Type_II	NA	Used in DOI 10.3389/fcimb.2022.842905
265	2	TgH21036	Ajzenberg et al. 2015	10.1016/j.meegid.2015.08.025ÿ	97	158	169	213	289	310	356	113	207	242	274	336	140	174	277	Human	Human	France	Type_II	NA	Used in DOI 10.3389/fcimb.2022.842806
266	2	TgH21039	Ajzenberg et al. 2015	10.1016/j.meegid.2015.08.025ÿ	89	158	169	215	289	312	356	111	207	242	274	336	140	174	273	Human	Human	France	Type_II	NA	Used in DOI 10.3389/fcimb.2022.842808
267	2	TgH21038	Ajzenberg et al. 2015	10.1016/j.meegid.2015.08.025ÿ	97	158	169	215	289	312	356	121	207	242	274	336	140	174	261	Human	Human	France	Type_II	NA	Used in DOI 10.3389/fcimb.2022.842807
268	2	TgH38086	Ajzenberg et al. 2015	10.1016/j.meegid.2015.08.025ÿ	95	158	169	229	289	310	356	111	207	242	274	336	140	174	267	Human	Human	France	Type_II	NA	Used in DOI 10.3389/fcimb.2022.842986
269	2	TgH26072	Ajzenberg et al. 2015	10.1016/j.meegid.2015.08.025ÿ	103	158	169	215	289	310	356	111	207	242	274	336	140	174	261	Human	Human	France	Type_II	NA	Used in DOI 10.3389/fcimb.2022.842900
270	2	TgH26079	Ajzenberg et al. 2015	10.1016/j.meegid.2015.08.025ÿ	85	158	169	215	289	310	356	111	207	242	274	336	140	174	293	Human	Human	France	Type_II	NA	Used in DOI 10.3389/fcimb.2022.842907
271	2	TgH32094	Ajzenberg et al. 2015	10.1016/j.meegid.2015.08.025ÿ	101	158	169	221	289	310	356	111	207	242	274	336	140	176	271	Human	Human	France	Type_II	NA	Used in DOI 10.3389/fcimb.2022.842949
272	2	TgH32095	Ajzenberg et al. 2015	10.1016/j.meegid.2015.08.025ÿ	101	158	169	225	289	310	356	113	207	242	274	336	142	172	273	Human	Human	France	Type_II	NA	Used in DOI 10.3389/fcimb.2022.842950
273	2	TgH30009	Ajzenberg et al. 2015	10.1016/j.meegid.2015.08.025ÿ	91	158	169	215	289	312	356	111	207	242	274	336	140	174	261	Human	Human	France	Type_II	NA	Used in DOI 10.3389/fcimb.2022.842914
274	2	TgH24026	Ajzenberg et al. 2015	10.1016/j.meegid.2015.08.025ÿ	95	158	169	211	289	312	356	111	207	242	274	336	140	174	285	Human	Human	France	Type_II	NA	Used in DOI 10.3389/fcimb.2022.842824
275	2	TgH24027	Ajzenberg et al. 2015	10.1016/j.meegid.2015.08.025ÿ	97	158	169	227	289	310	356	111	207	242	274	336	142	174	271	Human	Human	France	Type_II	NA	Used in DOI 10.3389/fcimb.2022.842825
276	2	DEN_Hum_4	Jokelainen et al. 2018	10.1007/s10096-017-3152-z	93	158	169	229	289	310	356	111	207	242	274	336	142	176	259	Human	Human	Denmark	Type_II	NA	Used in DOI 10.3389/fcimb.2022.842605
277	2	DEN_Hum_5	Jokelainen et al. 2018	10.1007/s10096-017-3152-z	95	158	169	213	289	312	356	111	207	242	274	336	140	174	267	Human	Human	Denmark	Type_II	NA	Used in DOI 10.3389/fcimb.2022.842606
278	2	DEN_Hum_11	Jokelainen et al. 2018	10.1007/s10096-017-3152-z	97	158	169	229	289	310	356	111	207	242	274	336	142	176	261	Human	Human	Denmark	Type_II	NA	Used in DOI 10.3389/fcimb.2022.842599
279	2	DEN_Hum_12	Jokelainen et al. 2018	10.1007/s10096-017-3152-z	95	158	169	215	289	312	356	111	207	242	274	336	140	178	269	Human	Human	Denmark	Type_II	NA	Used in DOI 10.3389/fcimb.2022.842600
280	2	DEN_Hum_14	Jokelainen et al. 2018	10.1007/s10096-017-3152-z	87	158	169	233	289	310	356	111	207	242	274	336	142	174	267	Human	Human	Denmark	Type_II	NA	Used in DOI 10.3389/fcimb.2022.842601
281	2	DEN_Hum_23	Jokelainen et al. 2018	10.1007/s10096-017-3152-z	89	158	169	231	289	314	356	111	207	242	274	336	142	174	263	Human	Human	Denmark	Type_II	NA	Used in DOI 10.3389/fcimb.2022.842604
282	2	TgRO-1PAB	Pastiu et al. 2019	10.1186/s13071-019-3842-8	95	158	169	225	289	312	356	113	207	242	274	336	142	176	259	Pig	Domestic	Romania	Type_II	NA	Used in DOI 10.3389/fcimb.2022.843004
283	2	170329Lmic01ES	Gamble et al. 2019	10.1016/j.ijppaw.2019.01.002	89	158	169	231	289	312	356	111	207	242	274	336	142	174	267	Gull	Wildlife	Spain	Type_II	NA	Used in DOI 10.3389/fcimb.2022.842595
284	2	TgH32006	Costache et al. 2013	10.1051/parasite/2013011	91	158	169	215	289	310	356	111	207	242	274	336	142	174	281	Human	Human	France	Type_II	NA	Used in DOI 10.3389/fcimb.2022.842922
285	2	TgA32132	Costache et al. 2013	10.1051/parasite/2013011	91	158	169	221	289	312	356	111	207	242	274	336	138	174	277	Sheep	Domestic	France	Type_II	NA	Used in DOI 10.3389/fcimb.2022.842684
286	2	JONES	Mercier et al., 2011	10.1016/j.meegid.2011.05.003	97	158	169	235	289	310	356	111	207	242	274	336	142	174	265	Human	Human	England	Type_II	NA	Used in DOI 10.3389/fcimb.2022.842673
287	2	FR-OVI-ARI049-(TgA32115)	Bertrantpetit et al. 2017	10.1016/j.meegid.2016.12.020	97	158	169	211	289	312	356	113	207	242	274	336	140	176	261	Sheep	Domestic	France	Type_II	NA	Used in DOI 10.3389/fcimb.2022.842657
288	2	FR-OVI-ARI026-(TgA32092)	Bertrantpetit et al. 2017	10.1016/j.meegid.2016.12.020	105	158	169	211	289	312	356	113	207	242	274	336	140	176	275	Sheep	Domestic	France	Type_II	NA	Used in DOI 10.3389/fcimb.2022.842651
289	2	TgSsCr_G2	Gisbert-Algaba et al. 2020	10.1089/fpd.2019.2675	89	158	169	231	289	310	356	111	207	242	274	336	142	174	265	WildBoar	Wildlife	Belgium	Type_II	NA	Used in DOI 10.3389/fcimb.2022.843010
290	2	TgSsCr_G4	Gisbert-Algaba et al. 2020	10.1089/fpd.2019.2675	89	158	169	231	289	310	356	111	207	242	274	336	142	174	265	WildBoar	Wildlife	Belgium	Type_II	NA	Used in DOI 10.3389/fcimb.2022.843011
291	2	TgSsCr_D1	Gisbert-Algaba et al. 2020	10.1089/fpd.2019.2675	91	158	169	221	289	310	356	113	207	242	274	336	140	174	273	WildBoar	Wildlife	Belgium	Type_II	NA	Used in DOI 10.3389/fcimb.2022.843009
292	2	ISP_FOU	Gisbert-Algaba et al. 2020	10.1089/fpd.2019.2675	95	158	169	213	289	310	356	111	207	242	274	336	140	174	287	Human	Human	Belgium	Type_II	NA	Used in DOI 10.3389/fcimb.2022.842664
293	2	ISP_RAU	Gisbert-Algaba et al. 2020	10.1089/fpd.2019.2675	95	158	169	215	289	308	356	115	207	242	274	336	140	174	267	Human	Human	Belgium	Type_II	NA	Used in DOI 10.3389/fcimb.2022.842671
294	2	ISP_LAH	Gisbert-Algaba et al. 2020	10.1089/fpd.2019.2675	99	158	169	223	289	310	356	111	207	242	274	336	140	174	265	Human	Human	Belgium	Type_II	NA	Used in DOI 10.3389/fcimb.2022.842666
295	2	ISP_BEN	Gisbert-Algaba et al. 2020	10.1089/fpd.2019.2675	91	158	169	221	289	312	356	111	207	242	274	336	142	174	259	Human	Human	Belgium	Type_II	NA	Used in DOI 10.3389/fcimb.2022.842660
296	2	ISP_MOU	Gisbert-Algaba et al. 2020	10.1089/fpd.2019.2675	85	158	169	215	289	312	356	111	207	242	274	336	140	174	275	Human	Human	Belgium	Type_II	NA	Used in DOI 10.3389/fcimb.2022.842669
297	2	D220613	This study	NA	95	158	169	231	289	310	356	111	207	242	274	336	142	176	275	Squirrel	Wildlife	Netherlands	Type_II	2	This study; Used for cluster analysis
298	2	D220615	This study	NA	95	158	169	231	289	310	356	111	207	242	274	336	142	176	275	Squirrel	Wildlife	Netherlands	Type_II	2	This study; Used for cluster analysis
299	2	D220623	This study	NA	93	158	169	213	289	312	356	111	207	242	274	336	140	174	271	Squirrel	Wildlife	Netherlands	Type_II	2	This study; Used for cluster analysis
300	2	D220633	This study	NA	95	158	169	219	289	312	356	111	207	242	272	336	140	174	269	Squirrel	Wildlife	Netherlands	Type_II	2	This study; Used for cluster analysis
301	2	D220657	This study	NA	105	158	169	235	289	314	356	111	207	242	274	336	142	174	263	Squirrel	Wildlife	Netherlands	Type_II	2	This study; Used for cluster analysis
302	2	D220678	This study	NA	97	158	169	227	289	314	356	113	207	242	274	336	140	174	267	Squirrel	Wildlife	Netherlands	Type_II	2	This study; Used for cluster analysis
303	2	D220686	This study	NA	93	158	169	227	289	310	356	111	207	242	274	336	142	174	269	Squirrel	Wildlife	Netherlands	Type_II	2	This study; Used for cluster analysis
304	2	D220688	This study	NA	93	158	169	227	289	310	356	111	207	242	274	336	142	174	269	Squirrel	Wildlife	Netherlands	Type_II	2	This study; Used for cluster analysis
305	2	D220693	This study	NA	93	158	169	227	289	310	356	111	207	242	274	336	142	174	269	Squirrel	Wildlife	Netherlands	Type_II	2	This study; Used for cluster analysis
306	2	D220695	This study	NA	93	158	169	227	289	310	356	111	207	242	274	336	142	174	269	Squirrel	Wildlife	Netherlands	Type_II	2	This study; Used for cluster analysis
307	2	D220730	This study	NA	87	158	169	213	289	310	356	111	207	242	274	336	142	176	283	Squirrel	Wildlife	Netherlands	Type_II	2	This study; Used for cluster analysis
308	2	D220743	This study	NA	89	158	169	227	289	310	356	113	207	242	274	336	142	176	259	Squirrel	Wildlife	Netherlands	Type_II	2	This study; Used for cluster analysis
309	2	D220768	This study	NA	93	158	169	213	289	312	356	111	207	242	274	336	140	174	271	Squirrel	Wildlife	Netherlands	Type_II	2	This study; Used for cluster analysis
310	2	D220856	This study	NA	87	158	169	213	289	314	356	111	207	242	274	336	142	174	261	Squirrel	Wildlife	Netherlands	Type_II	2	This study; Used for cluster analysis
311	2	D220934	This study	NA	89	158	169	215	289	312	356	111	207	242	274	336	140	176	267	Squirrel	Wildlife	Netherlands	Type_II	2	This study; Used for cluster analysis
312	3	TgFOX	Shwab et al. 2018	10.1073/pnas.1722202115	91	158	169	213	289	344	356	111	207	242	274	336	138	176	267	VulpesVulpes	Wildlife	Norway	Type_II	NA	Used in DOI 10.3389/fcimb.2022.842752
313	3	TgFxSv148	Shwab et al. 2018	10.1073/pnas.1722202115	97	158	169	219	289	312	348	111	207	242	274	336	140	174	261	VulpesVulpes	Wildlife	Norway	Type_II	NA	Used in DOI 10.3389/fcimb.2022.842754
314	3	DEGR	Shwab et al. 2018	10.1073/pnas.1722202115	87	158	169	233	289	310	356	111	207	242	274	336	147	174	257	Human	Human	Belgium	Type_II	NA	Used in DOI 10.3389/fcimb.2022.842596
315	3	F079	Shwab et al. 2018	10.1073/pnas.1722202115	97	158	169	215	289	308	356	119	207	242	274	336	140	174	263	VulpesVulpes	Wildlife	Belgium	Type_II	NA	Used in DOI 10.3389/fcimb.2022.842610
316	3	SZY	Shwab et al. 2018	10.1073/pnas.1722202115	93	158	169	221	289	310	356	109	207	242	274	336	140	178	269	Human	Human	France	Type_II	NA	Used in DOI 10.3389/fcimb.2022.842683
317	3	REN	Shwab et al. 2018	10.1073/pnas.1722202115	89	158	169	219	289	310	356	115	207	242	274	336	140	178	263	Human	Human	France	Type_II	NA	Used in DOI 10.3389/fcimb.2022.842681
318	3	FR2OvAR06	Shwab et al. 2018	10.1073/pnas.1722202115	107	158	169	213	289	314	356	111	207	242	274	336	145	178	271	Sheep	Domestic	France	Type_II	NA	Used in DOI 10.3389/fcimb.2022.842647
319	3	FR1OvAR14	Shwab et al. 2018	10.1073/pnas.1722202115	99	158	169	227	289	314	356	119	207	242	274	336	140	176	273	Sheep	Domestic	France	Type_II	NA	Used in DOI 10.3389/fcimb.2022.842616
320	3	FR1CaCa02	Shwab et al. 2018	10.1073/pnas.1722202115	109	158	169	213	289	314	356	111	207	242	274	336	147	178	277	RoeDeer	Wildlife	France	Type_II	NA	Used in DOI 10.3389/fcimb.2022.842614
321	3	FR1OvAR25	Shwab et al. 2018	10.1073/pnas.1722202115	101	158	169	227	289	314	356	111	207	242	274	336	145	174	263	Sheep	Domestic	France	Type_II	NA	Used in DOI 10.3389/fcimb.2022.842626
322	3	FR1OvAR39	Shwab et al. 2018	10.1073/pnas.1722202115	113	158	169	215	289	310	356	109	207	242	274	336	140	184	293	Sheep	Domestic	France	Type_II	NA	Used in DOI 10.3389/fcimb.2022.842639
323	3	FR1OvAR38	Shwab et al. 2018	10.1073/pnas.1722202115	87	158	169	229	289	310	356	111	207	242	274	336	140	178	267	Sheep	Domestic	France	Type_II	NA	Used in DOI 10.3389/fcimb.2022.842638
324	3	FR1OvAR34	Shwab et al. 2018	10.1073/pnas.1722202115	91	158	169	215	289	312	356	119	207	242	274	336	140	176	273	Sheep	Domestic	France	Type_II	NA	Used in DOI 10.3389/fcimb.2022.842635
325	3	FR1OvAR35	Shwab et al. 2018	10.1073/pnas.1722202115	93	158	169	227	289	310	356	115	207	242	274	336	140	176	267	Sheep	Domestic	France	Type_II	NA	Used in DOI 10.3389/fcimb.2022.842636
326	3	FR1VuVu03	Shwab et al. 2018	10.1073/pnas.1722202115	85	158	169	225	289	310	356	115	207	242	274	336	149	176	267	VulpesVulpes	Wildlife	France	Type_II	NA	Used in DOI 10.3389/fcimb.2022.842646
327	3	FR1OvAR36	Shwab et al. 2018	10.1073/pnas.1722202115	85	158	169	223	289	310	356	117	207	242	274	336	155	176	271	Sheep	Domestic	France	Type_II	NA	Used in DOI 10.3389/fcimb.2022.842637
328	3	FR1OvAR42	Shwab et al. 2018	10.1073/pnas.1722202115	109	158	169	213	289	312	356	135	207	242	274	336	140	174	267	Sheep	Domestic	France	Type_II	NA	Used in DOI 10.3389/fcimb.2022.842642
329	3	FR1OvAR17	Shwab et al. 2018	10.1073/pnas.1722202115	91	158	169	227	289	312	356	123	207	242	274	336	145	174	299	Sheep	Domestic	France	Type_II	NA	Used in DOI 10.3389/fcimb.2022.842618
330	3	FR1OvAR22	Shwab et al. 2018	10.1073/pnas.1722202115	91	158	169	231	289	308	356	131	207	242	274	336	140	174	271	Sheep	Domestic	France	Type_II	NA	Used in DOI 10.3389/fcimb.2022.842623
331	3	FR1OvAR19	Shwab et al. 2018	10.1073/pnas.1722202115	95	158	169	217	289	312	356	111	207	242	274	336	140	178	279	Sheep	Domestic	France	Type_II	NA	Used in DOI 10.3389/fcimb.2022.842620
332	3	FR1OvAR31	Shwab et al. 2018	10.1073/pnas.1722202115	85	158	169	213	289	310	356	115	207	242	274	336	149	176	273	Sheep	Domestic	France	Type_II	NA	Used in DOI 10.3389/fcimb.2022.842632
333	3	FR1OvAR27	Shwab et al. 2018	10.1073/pnas.1722202115	97	158	169	215	289	308	356	119	207	242	274	336	140	172	259	Sheep	Domestic	France	Type_II	NA	Used in DOI 10.3389/fcimb.2022.842628
334	3	FR1VuVu01	Shwab et al. 2018	10.1073/pnas.1722202115	95	158	169	215	289	312	356	111	207	242	274	336	140	178	271	VulpesVulpes	Wildlife	France	Type_II	NA	Used in DOI 10.3389/fcimb.2022.842645
335	3	DEG	Shwab et al. 2018	10.1073/pnas.1722202115	99	155	169	219	289	310	356	113	207	242	274	336	138	174	267	Human	Human	France	Type_II	NA	Used in DOI 10.3389/fcimb.2022.842595
336	3	CHA	Shwab et al. 2018	10.1073/pnas.1722202115	97	158	169	219	289	314	356	111	207	242	276	336	140	176	271	Human	Human	Belgium	Type_II	NA	Used in DOI 10.3389/fcimb.2022.842600
337	3	D14102	Shwab et al. 2018	10.1073/pnas.1722202115	95	158	169	223	289	316	356	115	207	242	274	336	140	174	265	Cat	Pets	Germany	Type_II	NA	Used in DOI 10.3389/fcimb.2022.842603
338	3	D15855	Shwab et al. 2018	10.1073/pnas.1722202115	93	158	169	229	289	312	356	121	207	242	274	336	145	174	261	Chicken	Domestic	Germany	Type_II	NA	Used in DOI 10.3389/fcimb.2022.842609
339	3	D15847	Shwab et al. 2018	10.1073/pnas.1722202115	93	158	169	229	289	312	356	121	207	242	274	336	145	174	261	Chicken	Domestic	Germany	Type_II	NA	Used in DOI 10.3389/fcimb.2022.842605
340	3	D15875	Shwab et al. 2018	10.1073/pnas.1722202115	93	158	169	229	289	312	356	121	207	242	274	336	145	174	261	Chicken	Domestic	Germany	Type_II	NA	Used in DOI 10.3389/fcimb.2022.842612
341	3	D15518	Shwab et al. 2018	10.1073/pnas.1722202115	93	158	169	227	289	308	356	115	207	242	274	336	140	174	273	Cat	Pets	Germany	Type_II	NA	Used in DOI 10.3389/fcimb.2022.842604
342	3	D15853	Shwab et al. 2018	10.1073/pnas.1722202115	93	158	169	227	289	308	356	115	207	242	274	336	140	174	273	Chicken	Domestic	Germany	Type_II	NA	Used in DOI 10.3389/fcimb.2022.842608
343	3	D15880	Shwab et al. 2018	10.1073/pnas.1722202115	99	158	169	229	289	310	356	135	207	242	274	336	142	178	259	Chicken	Domestic	Germany	Type_II	NA	Used in DOI 10.3389/fcimb.2022.842613
344	3	D15889	Shwab et al. 2018	10.1073/pnas.1722202115	109	158	169	211	289	312	356	115	207	242	274	336	140	174	271	Chicken	Domestic	Germany	Type_II	NA	Used in DOI 10.3389/fcimb.2022.842616
345	3	D15865	Shwab et al. 2018	10.1073/pnas.1722202115	91	158	169	211	289	312	356	117	207	242	274	336	140	176	275	Chicken	Domestic	Germany	Type_II	NA	Used in DOI 10.3389/fcimb.2022.842610
346	3	TgCkPr3	Verma et al. 2015	10.1017/S0031182015000050	109	158	169	213	289	316	356	115	207	242	274	336	140	176	265	Chicken	Domestic	Portugal	Type_II	NA	Used in DOI 10.3389/fcimb.2022.842748
347	3	TgCkPr6	Verma et al. 2015	10.1017/S0031182015000050	93	158	169	225	289	308	356	119	207	242	274	336	140	178	257	Chicken	Domestic	Portugal	Type_II	NA	Used in DOI 10.3389/fcimb.2022.842749
348	3	TgCkPr7	Verma et al. 2015	10.1017/S0031182015000050	93	158	169	225	289	308	356	119	207	242	274	336	140	178	257	Chicken	Domestic	Portugal	Type_II	NA	Used in DOI 10.3389/fcimb.2022.842750
349	3	TgCkPr8	Verma et al. 2015	10.1017/S0031182015000050	105	158	169	225	289	308	356	117	207	242	274	336	140	174	267	Chicken	Domestic	Portugal	Type_II	NA	Used in DOI 10.3389/fcimb.2022.842751
350	3	TgCkPr10	Verma et al. 2015	10.1017/S0031182015000050	105	158	169	225	289	308	356	117	207	242	274	336	140	174	267	Chicken	Domestic	Portugal	Type_II	NA	Used in DOI 10.3389/fcimb.2022.842745
351	3	TgCkPr11	Verma et al. 2015	10.1017/S0031182015000050	93	158	169	223	289	316	356	115	207	242	274	336	140	174	273	Chicken	Domestic	Portugal	Type_II	NA	Used in DOI 10.3389/fcimb.2022.842746
352	3	TgCkPr12	Verma et al. 2015	10.1017/S0031182015000050	105	158	169	225	289	308	356	117	207	242	274	336	140	174	267	Chicken	Domestic	Portugal	Type_II	NA	Used in DOI 10.3389/fcimb.2022.842747
353	3	TgCkAt1	Verma et al. 2015	10.1017/S0031182015000050	87	158	169	235	289	310	356	117	207	242	274	336	145	178	269	Chicken	Domestic	Austria	Type_II	NA	Used in DOI 10.3389/fcimb.2022.842685
354	3	TgCkAt7	Verma et al. 2015	10.1017/S0031182015000050	87	158	169	223	289	310	356	119	207	242	274	336	145	176	265	Chicken	Domestic	Austria	Type_II	NA	Used in DOI 10.3389/fcimb.2022.842742
355	3	TgCkAt17	Verma et al. 2015	10.1017/S0031182015000050	87	158	169	229	289	310	356	115	207	242	274	336	138	176	261	Chicken	Domestic	Austria	Type_II	NA	Used in DOI 10.3389/fcimb.2022.842693
356	3	TgCkAt19	Verma et al. 2015	10.1017/S0031182015000050	87	158	169	229	289	310	356	115	207	242	274	336	138	176	261	Chicken	Domestic	Austria	Type_II	NA	Used in DOI 10.3389/fcimb.2022.842695
357	3	TgCkAt46	Verma et al. 2015	10.1017/S0031182015000050	99	158	169	225	289	312	356	115	207	242	274	336	140	176	277	Chicken	Domestic	Austria	Type_II	NA	Used in DOI 10.3389/fcimb.2022.842720
358	3	TgH31001	Ajzenberg et al., 2015	10.1016/j.meegid.2015.08.025ÿ	95	158	169	235	289	318	356	111	207	242	274	336	142	174	263	Human	Human	France	Type_II	NA	Used in DOI 10.3389/fcimb.2022.842916
359	3	TgH32049	Ajzenberg et al., 2015	10.1016/j.meegid.2015.08.025ÿ	101	158	169	213	289	308	356	119	207	242	274	336	140	180	269	Human	Human	France	Type_II	NA	Used in DOI 10.3389/fcimb.2022.842923
360	3	TgH26003	Ajzenberg et al., 2015	10.1016/j.meegid.2015.08.025ÿ	105	158	169	221	289	310	356	115	207	242	274	336	140	178	277	Human	Human	France	Type_II	NA	Used in DOI 10.3389/fcimb.2022.842845
361	3	TgH26005	Ajzenberg et al., 2015	10.1016/j.meegid.2015.08.025ÿ	103	158	169	237	289	308	356	121	207	242	274	336	140	174	267	Human	Human	France	Type_II	NA	Used in DOI 10.3389/fcimb.2022.842847
362	3	TgH23002	Ajzenberg et al., 2015	10.1016/j.meegid.2015.08.025ÿ	85	158	169	219	289	310	356	115	207	242	274	336	142	176	275	Human	Human	France	Type_II	NA	Used in DOI 10.3389/fcimb.2022.842810
363	3	TgH17017	Ajzenberg et al., 2015	10.1016/j.meegid.2015.08.025ÿ	91	158	169	221	289	312	356	115	207	242	274	336	140	178	259	Human	Human	France	Type_II	NA	Used in DOI 10.3389/fcimb.2022.842779
364	3	TgH10002	Ajzenberg et al., 2015	10.1016/j.meegid.2015.08.025ÿ	91	158	169	213	289	308	356	121	207	242	274	336	142	176	271	Human	Human	France	Type_II	NA	Used in DOI 10.3389/fcimb.2022.842758
365	3	TgH26010	Ajzenberg et al., 2015	10.1016/j.meegid.2015.08.025ÿ	87	158	169	213	289	312	356	111	207	242	274	336	140	178	281	Human	Human	France	Type_II	NA	Used in DOI 10.3389/fcimb.2022.842851
366	3	TgH26011	Ajzenberg et al., 2015	10.1016/j.meegid.2015.08.025ÿ	103	158	169	215	289	308	356	121	207	242	274	336	140	178	261	Human	Human	France	Type_II	NA	Used in DOI 10.3389/fcimb.2022.842852
367	3	TgH24003	Ajzenberg et al., 2015	10.1016/j.meegid.2015.08.025ÿ	85	158	169	215	289	310	356	111	207	242	274	336	140	178	273	Human	Human	France	Type_II	NA	Used in DOI 10.3389/fcimb.2022.842816
368	3	TgH15015	Ajzenberg et al., 2015	10.1016/j.meegid.2015.08.025ÿ	97	158	169	229	289	312	356	115	207	242	274	336	140	176	271	Human	Human	France	Type_II	NA	Used in DOI 10.3389/fcimb.2022.842772
369	3	TgH39009	Ajzenberg et al., 2015	10.1016/j.meegid.2015.08.025ÿ	85	158	169	231	289	310	356	111	207	242	274	336	142	178	271	Human	Human	France	Type_II	NA	Used in DOI 10.3389/fcimb.2022.842992
370	3	TgH25004	Ajzenberg et al., 2015	10.1016/j.meegid.2015.08.025ÿ	95	158	169	219	289	310	356	137	207	242	274	336	140	176	265	Human	Human	France	Type_II	NA	Used in DOI 10.3389/fcimb.2022.842828
371	3	TgH26018	Ajzenberg et al., 2015	10.1016/j.meegid.2015.08.025ÿ	97	158	169	223	289	308	356	125	207	242	274	336	145	176	261	Human	Human	France	Type_II	NA	Used in DOI 10.3389/fcimb.2022.842859
372	3	TgH24009	Ajzenberg et al., 2015	10.1016/j.meegid.2015.08.025ÿ	85	158	169	229	289	310	356	111	207	242	274	336	140	178	279	Human	Human	France	Type_II	NA	Used in DOI 10.3389/fcimb.2022.842818
373	3	TgH38050	Ajzenberg et al., 2015	10.1016/j.meegid.2015.08.025ÿ	97	158	169	237	289	314	356	115	207	242	274	336	151	176	271	Human	Human	France	Type_II	NA	Used in DOI 10.3389/fcimb.2022.842965
374	3	TgH12006	Ajzenberg et al., 2015	10.1016/j.meegid.2015.08.025ÿ	85	158	169	215	289	312	356	111	207	242	274	336	138	178	267	Human	Human	France	Type_II	NA	Used in DOI 10.3389/fcimb.2022.842765
375	3	TgH12008	Ajzenberg et al., 2015	10.1016/j.meegid.2015.08.025ÿ	117	158	169	213	289	314	356	111	207	242	274	336	145	178	271	Human	Human	France	Type_II	NA	Used in DOI 10.3389/fcimb.2022.842766
376	3	TgH32058	Ajzenberg et al., 2015	10.1016/j.meegid.2015.08.025ÿ	85	158	169	223	289	310	356	115	207	242	274	336	149	176	267	Human	Human	France	Type_II	NA	Used in DOI 10.3389/fcimb.2022.842929
377	3	TgH15018	Ajzenberg et al., 2015	10.1016/j.meegid.2015.08.025ÿ	97	158	169	213	289	312	356	111	207	242	274	336	140	182	277	Human	Human	France	Type_II	NA	Used in DOI 10.3389/fcimb.2022.842773
378	3	TgH26033	Ajzenberg et al., 2015	10.1016/j.meegid.2015.08.025ÿ	85	158	169	227	289	310	356	121	207	242	274	336	142	174	263	Human	Human	France	Type_II	NA	Used in DOI 10.3389/fcimb.2022.842872
379	3	TgH25006	Ajzenberg et al., 2015	10.1016/j.meegid.2015.08.025ÿ	103	158	169	213	289	314	356	119	207	242	274	336	140	176	273	Human	Human	France	Type_II	NA	Used in DOI 10.3389/fcimb.2022.842829
380	3	TgH25007	Ajzenberg et al., 2015	10.1016/j.meegid.2015.08.025ÿ	85	158	169	213	289	312	356	111	207	242	274	336	138	178	267	Human	Human	France	Type_II	NA	Used in DOI 10.3389/fcimb.2022.842830
381	3	TgH25009	Ajzenberg et al., 2015	10.1016/j.meegid.2015.08.025ÿ	97	158	169	211	289	308	356	115	207	242	274	336	149	176	289	Human	Human	France	Type_II	NA	Used in DOI 10.3389/fcimb.2022.842832
382	3	TgH38047	Ajzenberg et al., 2015	10.1016/j.meegid.2015.08.025ÿ	97	158	169	237	289	314	356	115	207	242	274	336	151	176	271	Human	Human	France	Type_II	NA	Used in DOI 10.3389/fcimb.2022.842963
383	3	TgH26024	Ajzenberg et al., 2015	10.1016/j.meegid.2015.08.025ÿ	101	158	169	213	289	312	356	111	207	242	274	336	140	182	277	Human	Human	France	Type_II	NA	Used in DOI 10.3389/fcimb.2022.842864
384	3	TgH26025	Ajzenberg et al., 2015	10.1016/j.meegid.2015.08.025ÿ	95	158	169	211	289	310	356	123	207	242	274	336	138	176	277	Human	Human	France	Type_II	NA	Used in DOI 10.3389/fcimb.2022.842865
385	3	TgH26031	Ajzenberg et al., 2015	10.1016/j.meegid.2015.08.025ÿ	103	158	169	213	289	314	356	111	207	242	274	336	145	178	273	Human	Human	France	Type_II	NA	Used in DOI 10.3389/fcimb.2022.842870
386	3	TgH26032	Ajzenberg et al., 2015	10.1016/j.meegid.2015.08.025ÿ	87	158	169	213	289	312	356	111	207	242	274	336	140	178	275	Human	Human	France	Type_II	NA	Used in DOI 10.3389/fcimb.2022.842871
387	3	TgH26038	Ajzenberg et al., 2015	10.1016/j.meegid.2015.08.025ÿ	89	158	169	219	289	308	356	115	207	242	274	336	140	174	257	Human	Human	France	Type_II	NA	Used in DOI 10.3389/fcimb.2022.842877
388	3	TgH31007	Ajzenberg et al., 2015	10.1016/j.meegid.2015.08.025ÿ	87	158	169	235	289	310	356	111	207	242	274	336	140	176	279	Human	Human	France	Type_II	NA	Used in DOI 10.3389/fcimb.2022.842919
389	3	TgH38066	Ajzenberg et al., 2015	10.1016/j.meegid.2015.08.025ÿ	109	158	169	221	289	310	356	113	207	242	274	336	140	176	275	Human	Human	France	Type_II	NA	Used in DOI 10.3389/fcimb.2022.842972
390	3	TgH38057	Ajzenberg et al., 2015	10.1016/j.meegid.2015.08.025ÿ	105	158	169	227	289	310	356	117	207	242	274	336	140	174	275	Human	Human	France	Type_II	NA	Used in DOI 10.3389/fcimb.2022.842968
391	3	TgH26037	Ajzenberg et al., 2015	10.1016/j.meegid.2015.08.025ÿ	97	158	169	229	289	314	356	111	207	242	274	336	145	174	263	Human	Human	France	Type_II	NA	Used in DOI 10.3389/fcimb.2022.842876
392	3	TgH32068	Ajzenberg et al., 2015	10.1016/j.meegid.2015.08.025ÿ	93	158	169	233	289	310	356	111	207	242	274	336	140	178	275	Human	Human	France	Type_II	NA	Used in DOI 10.3389/fcimb.2022.842935
393	3	TgH17030	Ajzenberg et al., 2015	10.1016/j.meegid.2015.08.025ÿ	105	158	169	215	289	310	356	109	207	242	274	336	140	186	283	Human	Human	France	Type_II	NA	Used in DOI 10.3389/fcimb.2022.842786
394	3	TgH21021	Ajzenberg et al., 2015	10.1016/j.meegid.2015.08.025ÿ	91	158	169	219	289	308	356	117	207	242	274	336	140	174	265	Human	Human	France	Type_II	NA	Used in DOI 10.3389/fcimb.2022.842798
395	3	TgH15024	Ajzenberg et al., 2015	10.1016/j.meegid.2015.08.025ÿ	95	158	169	213	289	312	356	111	207	242	274	336	142	182	271	Human	Human	France	Type_II	NA	Used in DOI 10.3389/fcimb.2022.842775
396	3	TgH12010	Ajzenberg et al., 2015	10.1016/j.meegid.2015.08.025ÿ	103	158	169	215	289	308	356	121	207	242	274	336	140	172	273	Human	Human	France	Type_II	NA	Used in DOI 10.3389/fcimb.2022.842767
397	3	TgH29044	Ajzenberg et al., 2015	10.1016/j.meegid.2015.08.025ÿ	87	158	169	213	289	312	356	111	207	242	274	336	140	178	275	Human	Human	France	Type_II	NA	Used in DOI 10.3389/fcimb.2022.842909
398	3	TgH25022	Ajzenberg et al., 2015	10.1016/j.meegid.2015.08.025ÿ	91	158	169	215	289	308	356	123	207	242	274	336	142	178	281	Human	Human	France	Type_II	NA	Used in DOI 10.3389/fcimb.2022.842836
399	3	TgH25024	Ajzenberg et al., 2015	10.1016/j.meegid.2015.08.025ÿ	113	158	169	223	289	308	356	117	207	242	274	336	140	174	261	Human	Human	France	Type_II	NA	Used in DOI 10.3389/fcimb.2022.842838
400	3	TgH21018	Ajzenberg et al., 2015	10.1016/j.meegid.2015.08.025ÿ	89	158	169	227	289	314	356	111	207	242	274	336	140	178	269	Human	Human	France	Type_II	NA	Used in DOI 10.3389/fcimb.2022.842797
401	3	TgH38077	Ajzenberg et al., 2015	10.1016/j.meegid.2015.08.025ÿ	91	158	169	223	289	312	356	111	207	242	274	336	147	176	273	Human	Human	France	Type_II	NA	Used in DOI 10.3389/fcimb.2022.842980
402	3	TgH38080	Ajzenberg et al., 2015	10.1016/j.meegid.2015.08.025ÿ	83	158	169	231	289	310	356	111	207	242	274	336	140	180	285	Human	Human	France	Type_II	NA	Used in DOI 10.3389/fcimb.2022.842982
403	3	TgH26040	Ajzenberg et al., 2015	10.1016/j.meegid.2015.08.025ÿ	91	158	169	227	289	316	356	113	207	242	274	336	140	178	271	Human	Human	France	Type_II	NA	Used in DOI 10.3389/fcimb.2022.842878
404	3	TgH26041	Ajzenberg et al., 2015	10.1016/j.meegid.2015.08.025ÿ	99	158	169	213	289	320	356	125	207	242	274	336	140	176	265	Human	Human	France	Type_II	NA	Used in DOI 10.3389/fcimb.2022.842879
405	3	TgH26045	Ajzenberg et al., 2015	10.1016/j.meegid.2015.08.025ÿ	91	158	169	219	289	310	356	121	207	242	274	336	145	176	259	Human	Human	France	Type_II	NA	Used in DOI 10.3389/fcimb.2022.842881
406	3	TgH15026	Ajzenberg et al., 2015	10.1016/j.meegid.2015.08.025ÿ	103	158	169	213	289	314	356	111	207	242	274	336	145	178	269	Human	Human	France	Type_II	NA	Used in DOI 10.3389/fcimb.2022.842776
407	3	TgH11003	Ajzenberg et al., 2015	10.1016/j.meegid.2015.08.025ÿ	105	158	169	213	289	314	356	111	207	242	274	336	145	178	275	Human	Human	France	Type_II	NA	Used in DOI 10.3389/fcimb.2022.842760
408	3	TgH11004	Ajzenberg et al., 2015	10.1016/j.meegid.2015.08.025ÿ	91	158	169	219	289	308	356	115	207	242	274	336	140	178	265	Human	Human	France	Type_II	NA	Used in DOI 10.3389/fcimb.2022.842761
409	3	TgH11005	Ajzenberg et al., 2015	10.1016/j.meegid.2015.08.025ÿ	91	158	169	233	289	308	356	115	207	242	274	336	140	178	297	Human	Human	France	Type_II	NA	Used in DOI 10.3389/fcimb.2022.842762
410	3	TgH32087	Ajzenberg et al., 2015	10.1016/j.meegid.2015.08.025ÿ	103	158	169	213	289	310	356	131	207	242	274	336	149	178	269	Human	Human	France	Type_II	NA	Used in DOI 10.3389/fcimb.2022.842942
411	3	TgH25026	Ajzenberg et al., 2015	10.1016/j.meegid.2015.08.025ÿ	97	158	169	235	289	314	356	111	207	242	274	336	142	176	263	Human	Human	France	Type_II	NA	Used in DOI 10.3389/fcimb.2022.842839
412	3	TgH25027	Ajzenberg et al., 2015	10.1016/j.meegid.2015.08.025ÿ	115	158	169	225	289	308	356	119	207	242	274	336	140	174	261	Human	Human	France	Type_II	NA	Used in DOI 10.3389/fcimb.2022.842840
413	3	TgH21025	Ajzenberg et al., 2015	10.1016/j.meegid.2015.08.025ÿ	105	158	169	213	289	314	356	111	207	242	274	336	147	178	277	Human	Human	France	Type_II	NA	Used in DOI 10.3389/fcimb.2022.842799
414	3	TgH21034	Ajzenberg et al., 2015	10.1016/j.meegid.2015.08.025ÿ	87	158	169	213	289	312	356	111	207	242	274	336	140	178	275	Human	Human	France	Type_II	NA	Used in DOI 10.3389/fcimb.2022.842804
415	3	TgH38079	Ajzenberg et al., 2015	10.1016/j.meegid.2015.08.025ÿ	109	158	169	213	289	314	356	113	207	242	274	336	145	178	269	Human	Human	France	Type_II	NA	Used in DOI 10.3389/fcimb.2022.842981
416	3	TgH26053	Ajzenberg et al., 2015	10.1016/j.meegid.2015.08.025ÿ	91	158	169	213	289	314	356	111	207	242	274	336	147	174	267	Human	Human	France	Type_II	NA	Used in DOI 10.3389/fcimb.2022.842884
417	3	TgH26054	Ajzenberg et al., 2015	10.1016/j.meegid.2015.08.025ÿ	91	158	169	213	289	310	356	119	207	242	274	336	145	180	275	Human	Human	France	Type_II	NA	Used in DOI 10.3389/fcimb.2022.842885
418	3	TgH26059	Ajzenberg et al., 2015	10.1016/j.meegid.2015.08.025ÿ	99	158	169	243	289	308	356	117	207	242	274	336	142	172	263	Human	Human	France	Type_II	NA	Used in DOI 10.3389/fcimb.2022.842888
419	3	TgH26060	Ajzenberg et al., 2015	10.1016/j.meegid.2015.08.025ÿ	89	158	169	213	289	310	356	115	207	242	274	336	151	176	293	Human	Human	France	Type_II	NA	Used in DOI 10.3389/fcimb.2022.842889
420	3	TgH26061	Ajzenberg et al., 2015	10.1016/j.meegid.2015.08.025ÿ	109	158	169	213	289	308	356	111	207	242	274	336	145	178	267	Human	Human	France	Type_II	NA	Used in DOI 10.3389/fcimb.2022.842890
421	3	TgH26062	Ajzenberg et al., 2015	10.1016/j.meegid.2015.08.025ÿ	115	158	169	211	289	308	356	117	207	242	274	336	145	174	273	Human	Human	France	Type_II	NA	Used in DOI 10.3389/fcimb.2022.842891
422	3	TgH26063	Ajzenberg et al., 2015	10.1016/j.meegid.2015.08.025ÿ	95	158	169	239	289	314	356	111	207	242	274	336	145	174	263	Human	Human	France	Type_II	NA	Used in DOI 10.3389/fcimb.2022.842892
423	3	TgH26064	Ajzenberg et al., 2015	10.1016/j.meegid.2015.08.025ÿ	95	158	169	227	289	308	356	115	207	242	274	336	140	176	263	Human	Human	France	Type_II	NA	Used in DOI 10.3389/fcimb.2022.842893
424	3	TgH26065	Ajzenberg et al., 2015	10.1016/j.meegid.2015.08.025ÿ	105	158	169	213	289	314	356	111	207	242	274	336	145	178	267	Human	Human	France	Type_II	NA	Used in DOI 10.3389/fcimb.2022.842894
425	3	TgH32083	Ajzenberg et al., 2015	10.1016/j.meegid.2015.08.025ÿ	91	158	169	213	289	314	356	111	207	242	274	336	147	174	267	Human	Human	France	Type_II	NA	Used in DOI 10.3389/fcimb.2022.842940
426	3	TgH25032	Ajzenberg et al., 2015	10.1016/j.meegid.2015.08.025ÿ	99	158	169	223	289	314	356	115	207	242	274	336	142	172	293	Human	Human	France	Type_II	NA	Used in DOI 10.3389/fcimb.2022.842842
427	3	TgH38088	Ajzenberg et al., 2015	10.1016/j.meegid.2015.08.025ÿ	105	158	169	215	289	310	356	109	207	242	274	336	140	188	283	Human	Human	France	Type_II	NA	Used in DOI 10.3389/fcimb.2022.842988
428	3	TgH26066	Ajzenberg et al., 2015	10.1016/j.meegid.2015.08.025ÿ	101	158	169	213	289	314	356	111	207	242	274	336	145	178	269	Human	Human	France	Type_II	NA	Used in DOI 10.3389/fcimb.2022.842895
429	3	TgH26070	Ajzenberg et al., 2015	10.1016/j.meegid.2015.08.025ÿ	89	158	169	231	289	312	356	111	207	242	274	336	147	178	269	Human	Human	France	Type_II	NA	Used in DOI 10.3389/fcimb.2022.842898
430	3	TgH26073	Ajzenberg et al., 2015	10.1016/j.meegid.2015.08.025ÿ	99	158	169	213	289	314	356	111	207	242	274	336	145	178	273	Human	Human	France	Type_II	NA	Used in DOI 10.3389/fcimb.2022.842901
431	3	TgH26076	Ajzenberg et al., 2015	10.1016/j.meegid.2015.08.025ÿ	93	158	169	223	289	310	356	113	207	242	274	336	140	178	257	Human	Human	France	Type_II	NA	Used in DOI 10.3389/fcimb.2022.842904
432	3	TgH26078	Ajzenberg et al., 2015	10.1016/j.meegid.2015.08.025ÿ	105	158	169	213	289	314	356	111	207	242	274	336	145	176	267	Human	Human	France	Type_II	NA	Used in DOI 10.3389/fcimb.2022.842906
433	3	TgH26080	Ajzenberg et al., 2015	10.1016/j.meegid.2015.08.025ÿ	105	158	169	213	289	314	356	111	207	242	274	336	145	176	275	Human	Human	France	Type_II	NA	Used in DOI 10.3389/fcimb.2022.842908
434	3	TgH32096	Ajzenberg et al., 2015	10.1016/j.meegid.2015.08.025ÿ	87	158	169	239	289	312	356	111	207	242	274	336	142	178	277	Human	Human	France	Type_II	NA	Used in DOI 10.3389/fcimb.2022.842951
435	3	TgH30007	Ajzenberg et al., 2015	10.1016/j.meegid.2015.08.025ÿ	93	158	169	215	289	308	356	123	207	242	274	336	142	176	259	Human	Human	France	Type_II	NA	Used in DOI 10.3389/fcimb.2022.842913
436	3	TgH23022	Ajzenberg et al., 2015	10.1016/j.meegid.2015.08.025ÿ	115	158	169	213	289	314	356	111	207	242	274	336	145	178	271	Human	Human	France	Type_II	NA	Used in DOI 10.3389/fcimb.2022.842814
437	3	TgH24023	Ajzenberg et al., 2015	10.1016/j.meegid.2015.08.025ÿ	95	158	169	215	289	312	356	111	207	242	274	336	138	178	271	Human	Human	France	Type_II	NA	Used in DOI 10.3389/fcimb.2022.842822
438	3	TgH25030	Ajzenberg et al., 2015	10.1016/j.meegid.2015.08.025ÿ	83	158	169	211	289	310	356	111	207	242	274	336	142	178	289	Human	Human	France	Type_II	NA	Used in DOI 10.3389/fcimb.2022.842841
439	3	TgH17042	Ajzenberg et al., 2015	10.1016/j.meegid.2015.08.025ÿ	91	158	169	229	289	310	356	111	207	242	274	336	140	178	281	Human	Human	France	Type_II	NA	Used in DOI 10.3389/fcimb.2022.842790
440	3	DEN_Hum_1	Jokelainen et al. 2018	10.1007/s10096-017-3152-z	95	158	169	235	289	310	356	115	207	242	274	336	145	174	287	Human	Human	Denmark	Type_II	NA	Used in DOI 10.3389/fcimb.2022.842597
441	3	DEN_Hum_7	Jokelainen et al. 2018	10.1007/s10096-017-3152-z	87	158	169	211	289	312	356	109	207	242	274	336	140	176	273	Human	Human	Denmark	Type_II	NA	Used in DOI 10.3389/fcimb.2022.842607
442	3	DEN_Hum_9	Jokelainen et al. 2018	10.1007/s10096-017-3152-z	85	158	169	227	289	308	356	111	207	242	274	336	138	172	279	Human	Human	Denmark	Type_II	NA	Used in DOI 10.3389/fcimb.2022.842608
443	3	DEN_Hum_10	Jokelainen et al. 2018	10.1007/s10096-017-3152-z	85	158	169	227	289	308	356	111	207	242	274	336	138	172	279	Human	Human	Denmark	Type_II	NA	Used in DOI 10.3389/fcimb.2022.842598
444	3	DEN_Hum_16	Jokelainen et al. 2018	10.1007/s10096-017-3152-z	93	158	169	211	289	308	356	113	207	242	274	336	271	176	271	Human	Human	Denmark	Type_II	NA	Used in DOI 10.3389/fcimb.2022.842602
445	3	DEN_Hum_19	Jokelainen et al. 2018	10.1007/s10096-017-3152-z	99	158	169	249	289	314	356	111	207	242	274	336	149	178	259	Human	Human	Denmark	Type_II	NA	Used in DOI 10.3389/fcimb.2022.842603
446	3	TgRO-1GK	Pastiu et al. 2019	10.1186/s13071-019-3842-8	115	158	169	235	289	310	356	115	207	242	274	336	140	176	275	Goat	Domestic	Romania	Type_II	NA	Used in DOI 10.3389/fcimb.2022.843003
447	3	TgRO-2GK	Pastiu et al. 2019	10.1186/s13071-019-3842-8	115	158	169	235	289	310	356	115	207	242	274	336	140	176	275	Goat	Domestic	Romania	Type_II	NA	Used in DOI 10.3389/fcimb.2022.843006
448	3	TgRO-1PBH	Pastiu et al. 2019	10.1186/s13071-019-3842-8	93	158	169	217	289	312	356	125	207	242	274	336	142	176	277	Pig	Domestic	Romania	Type_II	NA	Used in DOI 10.3389/fcimb.2022.843005
449	3	TgRO-2PBH	Pastiu et al. 2019	10.1186/s13071-019-3842-8	93	158	169	217	289	312	356	125	207	242	274	336	142	176	277	Pig	Domestic	Romania	Type_II	NA	Used in DOI 10.3389/fcimb.2022.843007
450	3	ROU-H-001	Costache et al. 2013	10.1051/parasite/2013011	93	158	169	231	289	312	356	109	207	242	274	336	138	176	273	Human	Human	Romania	Type_II	NA	Used in DOI 10.3389/fcimb.2022.842682
451	3	PRU	Mercier et al., 2011	10.1016/j.meegid.2011.05.003	121	158	169	209	289	310	356	117	207	242	274	336	142	176	265	Human	Human	France	Type_II	NA	Used in DOI 10.3389/fcimb.2022.842679
452	3	TgPiPr07	Bertrantpetit et al. 2017	10.1016/j.meegid.2016.12.020	93	158	169	213	289	316	356	115	207	242	274	336	140	176	273	Pig	Domestic	Portugal	Type_II	NA	Used in DOI 10.3389/fcimb.2022.843000
453	3	TgPiPr13	Bertrantpetit et al. 2017	10.1016/j.meegid.2016.12.020	91	158	169	219	289	308	356	127	207	242	274	336	140	174	269	Pig	Domestic	Portugal	Type_II	NA	Used in DOI 10.3389/fcimb.2022.843002
454	3	TgPiPr09	Bertrantpetit et al. 2017	10.1016/j.meegid.2016.12.020	101	158	169	225	289	308	356	119	207	242	274	336	140	174	265	Pig	Domestic	Portugal	Type_II	NA	Used in DOI 10.3389/fcimb.2022.843001
455	3	FR-OVI-ARI050-(TgA32116)	Bertrantpetit et al. 2017	10.1016/j.meegid.2016.12.020	109	158	169	213	289	312	356	135	207	242	274	336	140	174	267	Sheep	Domestic	France	Type_II	NA	Used in DOI 10.3389/fcimb.2022.842658
456	3	FR-OVI-ARI042-(TgA32108)	Bertrantpetit et al. 2017	10.1016/j.meegid.2016.12.020	91	158	169	215	289	312	356	119	207	242	274	336	140	176	273	Sheep	Domestic	France	Type_II	NA	Used in DOI 10.3389/fcimb.2022.842655
457	3	FR-OVI-ARI027-(TgA32093)	Bertrantpetit et al. 2017	10.1016/j.meegid.2016.12.020	95	158	169	217	289	312	356	111	207	242	274	336	140	178	279	Sheep	Domestic	France	Type_II	NA	Used in DOI 10.3389/fcimb.2022.842652
458	3	FR-OVI-ARI033-(TgA32099)	Bertrantpetit et al. 2017	10.1016/j.meegid.2016.12.020	101	158	169	227	289	314	356	111	207	242	274	336	145	174	263	Sheep	Domestic	France	Type_II	NA	Used in DOI 10.3389/fcimb.2022.842654
459	3	FR-OVI-ARI025-(TgA32091)	Bertrantpetit et al. 2017	10.1016/j.meegid.2016.12.020	91	158	169	227	289	312	356	123	207	242	274	336	145	174	299	Sheep	Domestic	France	Type_II	NA	Used in DOI 10.3389/fcimb.2022.842650
460	3	FR-OVI-ARI043-(TgA32109)	Bertrantpetit et al. 2017	10.1016/j.meegid.2016.12.020	93	158	169	227	289	310	356	115	207	242	274	336	140	176	267	Sheep	Domestic	France	Type_II	NA	Used in DOI 10.3389/fcimb.2022.842656
461	3	FR-OVI-ARI022-(TgA32129)	Bertrantpetit et al. 2017	10.1016/j.meegid.2016.12.020	99	158	169	227	289	314	356	119	207	242	274	336	140	176	273	Sheep	Domestic	France	Type_II	NA	Used in DOI 10.3389/fcimb.2022.842649
462	3	TgSsCr_O1	Gisbert-Algaba et al. 2020	10.1089/fpd.2019.2675	95	158	169	215	289	308	356	123	207	242	274	336	140	174	263	WildBoar	Wildlife	Belgium	Type_II	NA	Used in DOI 10.3389/fcimb.2022.843013
463	3	ISP_BLO	Gisbert-Algaba et al. 2020	10.1089/fpd.2019.2675	91	158	169	213	289	312	356	123	207	242	274	336	147	176	257	Human	Human	Belgium	Type_II	NA	Used in DOI 10.3389/fcimb.2022.842661
464	3	ISP_BOU	Gisbert-Algaba et al. 2020	10.1089/fpd.2019.2675	105	158	169	223	289	314	356	115	207	242	274	336	140	174	275	Human	Human	Belgium	Type_II	NA	Used in DOI 10.3389/fcimb.2022.842662
465	3	ISP_DIE	Gisbert-Algaba et al. 2020	10.1089/fpd.2019.2675	87	158	169	217	289	308	356	115	207	242	274	336	140	174	277	Human	Human	Belgium	Type_II	NA	Used in DOI 10.3389/fcimb.2022.842663
466	3	ISP_PET	Gisbert-Algaba et al. 2020	10.1089/fpd.2019.2675	109	158	169	221	289	310	356	111	207	242	274	336	142	182	267	Human	Human	Belgium	Type_II	NA	Used in DOI 10.3389/fcimb.2022.842670
467	3	ISP_MER	Gisbert-Algaba et al. 2020	10.1089/fpd.2019.2675	87	158	169	217	289	308	356	115	207	242	274	336	140	174	277	Human	Human	Belgium	Type_II	NA	Used in DOI 10.3389/fcimb.2022.842668
468	3	ISP_VAN	Gisbert-Algaba et al. 2020	10.1089/fpd.2019.2675	83	158	169	227	289	310	356	109	207	242	274	336	145	174	289	Human	Human	Belgium	Type_II	NA	Used in DOI 10.3389/fcimb.2022.842672
469	3	D220617	This study	NA	95	158	169	227	289	312	356	123	207	242	274	336	142	176	261	Squirrel	Wildlife	Netherlands	Type_II	2	This study; Used for cluster analysis
470	3	D220640	This study	NA	95	158	169	229	289	308	356	117	207	242	274	336	140	174	267	Squirrel	Wildlife	Netherlands	Type_II	1	This study; Used for cluster analysis
471	3	D220646	This study	NA	87	158	169	229	289	308	356	115	207	242	274	336	140	178	277	Squirrel	Wildlife	Netherlands	Type_II	1	This study; Used for cluster analysis
472	3	D220681	This study	NA	105	158	169	215	289	308	356	117	207	242	274	336	140	172	263	Squirrel	Wildlife	Netherlands	Type_II	1	This study; Used for cluster analysis
473	3	D220690	This study	NA	103	158	169	223	289	310	356	111	207	242	274	336	142	182	267	Squirrel	Wildlife	Netherlands	Type_II	2	This study; Used for cluster analysis
474	3	D220698	This study	NA	103	158	169	223	289	310	356	111	207	242	274	336	142	182	267	Squirrel	Wildlife	Netherlands	Type_II	2	This study; Used for cluster analysis
475	3	D220732	This study	NA	85	158	169	235	289	310	356	111	207	242	274	336	142	178	259	Squirrel	Wildlife	Netherlands	Type_II	2	This study; Used for cluster analysis
476	3	D220798	This study	NA	107	158	169	217	289	308	356	119	207	242	274	336	140	180	263	Squirrel	Wildlife	Netherlands	Type_II	1	This study; Used for cluster analysis
477	3	D220854	This study	NA	101	158	169	219	289	310	356	111	207	242	274	336	142	182	271	Squirrel	Wildlife	Netherlands	Type_II	2	This study; Used for cluster analysis
478	3	D220881	This study	NA	99	158	169	219	289	310	356	111	207	242	274	336	142	182	271	Squirrel	Wildlife	Netherlands	Type_II	2	This study; Used for cluster analysis
479	3	D220898	This study	NA	103	158	169	223	289	310	356	111	207	242	274	336	142	182	267	Squirrel	Wildlife	Netherlands	Type_II	2	This study; Used for cluster analysis
480	3	D220923	This study	NA	103	158	169	227	289	310	356	111	207	242	274	336	144	180	269	Squirrel	Wildlife	Netherlands	Type_II	2	This study; Used for cluster analysis
481	3	D220931	This study	NA	117	158	169	229	289	310	356	111	207	242	274	336	142	180	267	Squirrel	Wildlife	Netherlands	Type_II	2	This study; Used for cluster analysis
482	3	D220998	This study	NA	99	158	169	219	289	316	356	111	207	242	274	336	140	174	273	Squirrel	Wildlife	Netherlands	Type_II	2	This study; Used for cluster analysis
483	3	D221005	This study	NA	85	158	169	215	289	310	356	111	207	242	274	336	140	178	285	Squirrel	Wildlife	Netherlands	Type_II	2	This study; Used for cluster analysis
484	NA	D220620	This study	NA	95	158	169	227	NA	NA	NA	NA	207	242	274	NA	NA	176	NA	Squirrel	Wildlife	Netherlands	Type_II_like	NA	This study; not used for cluster analysis, because not all microsatellite markers could be typed
485	NA	D220621	This study	NA	NA	158	169	227	NA	312	NA	NA	207	242	274	336	142	176	261	Squirrel	Wildlife	Netherlands	Type_II_like	NA	This study; not used for cluster analysis, because not all microsatellite markers are typed
486	NA	D220635	This study	NA	95	158	169	219	289	312	NA	111	207	242	NA	336	140	174	268	Squirrel	Wildlife	Netherlands	Type_II_like	NA	This study; not used for cluster analysis, because not all microsatellite markers are typed
487	NA	D220697	This study	NA	NA	NA	169	223	NA	NA	NA	111	NA	242	NA	336	NA	NA	266	Squirrel	Wildlife	Netherlands	Type_II_like	NA	This study; not used for cluster analysis, because not all microsatellite markers are typed
488	NA	D220871	This study	NA	101	158	169	219	289	310	356	111	207	242	274	NA	142	182	271	Squirrel	Wildlife	Netherlands	Type_II_like	NA	This study; not used for cluster analysis, because not all microsatellite markers are typed
