# Supplementary material for: Drivers of infection with Toxoplasma gondii genotype type II in Eurasian red squirrels (Sciurus vulgaris)
Source: Parasit Vectors. 2024 Jan 23;17:30. doi: 10.1186/s13071-023-06068-6 (PMC10804655; doi:10.1186/s13071-023-06068-6)
Supplement: Supplementary file 4 — Additional file 4: Dataset S2. Squirrels in the Netherlands. [file 13071_2023_6068_MOESM4_ESM.xlsx]

## Sheet: Sheet1
index	species	gender	year	season	month	date_found	region	provincie	city	latitude	longitude	toxo_hrt_li_lu	hham_hrt_li_lu	COD	COD_detailed	IHC	toxo_liver_cq_value	toxo_lung_cq_value	toxo_heart_cq_value	hham_lung_cq_value	hham_heart_cq_value
1	Eurasian Red Squirrel	Male	2014	Winter	Feb	2014-02-17	WEST	Flevoland	Biddinghuizen	52.4476	5.67673	0	0	other	other	Not tested
2	Eurasian Red Squirrel	Female	2014	Autumn	Sept	2014-08-29	EAST	Overijssel	Almelo	52.3458	6.63364	1	0	Inflammation multiple organs	hepatitis, myocarditis, splenitis	Positive	16.13	19.9	22.1
3	Eurasian Red Squirrel	Female	2014	Autumn	Sept	2014-09-30	EAST	Overijssel	Almelo	52.3458	6.63364	1	0	Inflammation multiple organs	hepatitis, myocarditis, splenitis	Not tested	16.98	21	23.63
4	Eurasian Red Squirrel	Male	2014	Autumn	Sept	2014-09-14	EAST	Gelderland	Rheden	52.0579	6.08895	1	0	pneumonia	pneumonia	Not tested	15.52	19.09	19.1
5	Eurasian Red Squirrel	Male	2014	Autumn	Sept	2014-09-15	EAST	Overijssel	Enschede	52.2333	6.94425	1	1	trauma	trauma	Not tested	31.18	33.1		34.37
6	Eurasian Red Squirrel	Male	2014	Autumn	Sept	2014-09-14	NORTH	Drenthe	Geeuwenbrug	52.882	6.37351	1	0	trauma	trauma	Positive		32.56
7	Eurasian Red Squirrel	Female	2014	Autumn	Sept	2014-09-18	NORTH	Drenthe	Norg	53.0605	6.47444	1	0	pneumonia	pneumonia	Positive	20.34	17.52	15.55
8	Eurasian Red Squirrel	Male	2014	Autumn	Sept	2014-09-18	EAST	Overijssel	Nijverdal	52.3474	6.41188	0	0	trauma	trauma	Not tested
9	Eurasian Red Squirrel	Male	2014	Autumn	Sept	2014-09-18	NORTH	Drenthe	Dwingeloo	52.8369	6.36526	0	0	unclear	unclear	Not tested
10	Eurasian Red Squirrel	Unknown	2014	Autumn	Sept	2014-09-20	EAST	Overijssel	Haaksbergen	52.1592	6.7507	1	0	Inflammation multiple organs	hepatitis, pneumonia, splenitis	Not tested	16.88	19.39	20.83
11	Eurasian Red Squirrel	Male	2014	Autumn	Sept	2014-09-20	EAST	Overijssel	Langeveen	52.4658	6.71741	1	0	trauma	trauma	Not tested	29.61	32.29	30.64
12	Eurasian Red Squirrel	Male	2014	Autumn	Sept	2014-09-21	SOUTH	North Brabant	Goirle	51.5328	5.0629	1	0	trauma	trauma	Not tested	34.24	35.28	31.86
13	Eurasian Red Squirrel	Male	2014	Autumn	Sept	2014-09-25	WEST	Utrecht	Leusden	52.1374	5.44534	1	0	Inflammation multiple organs	hepatitis, pneumonia, splenitis	Not tested	18.67	20.86	21.67
14	Eurasian Red Squirrel	Female	2014	Autumn	Sept	2014-09-26	SOUTH	North Brabant	Oisterwijk	51.5769	5.21555	0	0	trauma	trauma	Not tested
15	Eurasian Red Squirrel	Female	2014	Autumn	Sept	2014-09-26	NORTH	Drenthe	Vries	53.071	6.5805	0	0	unclear	unclear	Not tested
16	Eurasian Red Squirrel	Male	2014	Autumn	Sept	2014-09-28	EAST	Gelderland	Winterswijk	51.9627	6.7401	1	0	unclear	unclear	Not tested	18.32	17.53	22.22
17	Eurasian Red Squirrel	Male	2014	Autumn	Sept	2014-09-29	EAST	Gelderland	Hulshorst	52.3657	5.7523	1	0	Inflammation multiple organs	hepatitis, thymus necrose	Positive	18.64	20.07	20.85
18	Eurasian Red Squirrel	Male	2014	Autumn	Oct	2014-09-27	SOUTH	North Brabant	Breugel	51.5176	5.5122	0	0	trauma	trauma	Not tested
19	Eurasian Red Squirrel	Female	2014	Autumn	Oct	2014-09-29	EAST	Gelderland	HoogSoeren	52.1984	5.84	0	0	unclear	unclear	Not tested
20	Eurasian Red Squirrel	Female	2014	Autumn	Oct	2014-09-29	WEST	North Holland	Naarden	52.2823	5.16891	0	0	unclear	unclear	Not tested
21	Eurasian Red Squirrel	Unknown	2014	Autumn	Oct	2014-10-01	EAST	Overijssel	Dedemsvaart	52.6021	6.4674	1	0	unclear	unclear	Not tested	18.64	18.11	19.52
22	Eurasian Red Squirrel	Male	2014	Autumn	Oct	2014-09-30	WEST	Utrecht	Doorn	52.035	5.3203	0	0	unclear	unclear	Not tested
23	Eurasian Red Squirrel	Female	2014	Autumn	Oct	2014-10-01	EAST	Gelderland	Eefde	52.1567	6.2349	0	0	trauma	trauma	Not tested
24	Eurasian Red Squirrel	Female	2014	Autumn	Oct	2014-10-01	NORTH	Drenthe	Hoogeveen	52.7565	6.50526	0	0	trauma	trauma	Not tested
25	Eurasian Red Squirrel	Male	2014	Autumn	Oct	2014-10-06	SOUTH	Limburg	MariaHoop	51.084	5.971	0	0	trauma	trauma	Not tested
26	Eurasian Red Squirrel	Male	2014	Autumn	Oct	2014-10-06	SOUTH	Limburg	Ittervoort	51.1726	5.8167	0	0	trauma	trauma	Not tested
27	Eurasian Red Squirrel	Male	2014	Autumn	Oct	2014-10-08	SOUTH	North Brabant	Teteringen	51.5996	4.82718	0	0	trauma	trauma	Not tested
28	Eurasian Red Squirrel	Female	2014	Autumn	Oct	2014-10-07	NORTH	Drenthe	Echten	52.7097	6.40063	0	0	unclear	unclear	Not tested
29	Eurasian Red Squirrel	Male	2014	Autumn	Oct	2014-10-08	NORTH	Drenthe	wapserveen	52.8035	6.21501	0	0	other	other	Not tested
30	Eurasian Red Squirrel	Female	2014	Autumn	Oct	2014-10-13	SOUTH	North Brabant	Rucphen	51.5348	4.56244	1	0	pneumonia	pneumonia	Not tested	20.14	17.66	20.34
31	Eurasian Red Squirrel	Female	2014	Autumn	Oct	2014-10-19	SOUTH	North Brabant	Best	51.5089	5.41257	1	0	hepatitis	hepatitis	Not tested	16.87	19.37	20.07
32	Eurasian Red Squirrel	Female	2014	Autumn	Oct	2014-10-19	SOUTH	North Brabant	Breda	51.5683	4.76465	1	0	trauma	trauma	Not tested		36.52
33	Eurasian Red Squirrel	Female	2014	Autumn	Oct	2014-10-20	SOUTH	North Brabant	Tilburg	51.5728	5.03031	1	0	Inflammation multiple organs	hepatitis, pneumonia	Not tested	15.65	18.4	18.16
34	Eurasian Red Squirrel	Female	2014	Autumn	Oct	2014-10-20	SOUTH	North Brabant	Tilburg	51.5728	5.03031	1	0	Inflammation multiple organs	hepatitis, pneumonia	Not tested	16.14	18.45	19.23
35	Eurasian Red Squirrel	Female	2015	Spring	Mar	2015-03-10	EAST	Overijssel	Boekelo	52.1906	6.799	1	0	trauma	trauma	Positive	22.05	17.75	23.02
36	Eurasian Red Squirrel	Male	2015	Spring	Mar	2015-03-10	EAST	Gelderland	Vaassen	52.2839	5.9515	1	0	Inflammation multiple organs	enteritis, peritonitis	Not tested	24.34
37	Eurasian Red Squirrel	Male	2015	Spring	Mar	2015-03-13	SOUTH	North Brabant	Heeze	51.4096	5.5862	1	0	pneumonia	pneumonia	Positive	24.87	27.97
38	Eurasian Red Squirrel	Male	2015	Spring	Mar	2015-03-18	SOUTH	North Brabant	Best	51.491	5.39799	1	0	trauma	trauma	Not tested	31.24	31.61
39	Eurasian Red Squirrel	Male	2015	Spring	Apr	2015-04-08	NORTH	Drenthe	Diever	52.8563	6.32031	1	0	trauma	trauma	Not tested		25.87
40	Eurasian Red Squirrel	Female	2015	Spring	Apr	2015-04-08	NORTH	Drenthe	Diever	52.8563	6.32031	0	0	trauma	trauma	Not tested
41	Eurasian Red Squirrel	Male	2015	Spring	Apr	2015-04-09	NORTH	Drenthe	Wapse	52.859	6.26761	0	0	trauma	trauma	Not tested
42	Eurasian Red Squirrel	Male	2015	Spring	Apr	2015-04-24	EAST	Gelderland	Bennekom	52.0056	5.67625	0	0	trauma	trauma	Not tested
43	Eurasian Red Squirrel	Male	2015	Spring	May	2015-05-10	SOUTH	North Brabant	BergenopZoom	51.4681	4.32004	0	0	unclear	unclear	Not tested
44	Eurasian Red Squirrel	Female	2015	Summer	Jul	2015-07-24	EAST	Overijssel	Hezingen	52.4419	6.89465	0	0	unclear	unclear	Not tested
45	Eurasian Red Squirrel	Female	2015	Summer	Jul	2015-07-24	EAST	Overijssel	Hezingen	52.4419	6.89465	0	0	unclear	unclear	Not tested
46	Eurasian Red Squirrel	Male	2015	Summer	Jul	2015-07-24	EAST	Overijssel	Hezingen	52.4419	6.89465	0	0	unclear	unclear	Not tested
47	Eurasian Red Squirrel	Male	2015	Summer	Aug	2015-08-25	EAST	Gelderland	Lunteren	52.0892	5.62431	0	0	unclear	unclear	Not tested
48	Eurasian Red Squirrel	Male	2015	Summer	Aug	2015-08-27	EAST	Overijssel	Borne	52.3007	6.74261	0	0	trauma	trauma	Not tested
49	Eurasian Red Squirrel	Male	2015	Autumn	Sept	2015-09-08	SOUTH	North Brabant	Tilburg	51.5824	5.03463	1	0	Inflammation multiple organs	hepatitis, pneumonia, encephalitis	Not tested	20.62	21.05	20.6
50	Eurasian Red Squirrel	Female	2015	Autumn	Sept	2015-09-09	SOUTH	North Brabant	Boekel	51.6171	5.67006	0	0	trauma	trauma	Positive
51	Eurasian Red Squirrel	Female	2015	Autumn	Sept	2015-09-18	SOUTH	Limburg	SintOdiliënberg	51.1285	6.00809	0	0	unclear	unclear	Not tested
52	Eurasian Red Squirrel	Male	2015	Autumn	Sept	2015-09-21	EAST	Gelderland	Apeldoorn	52.1926	6.0183	1	0	Inflammation multiple organs	hepatitis, pneumonia	Positive	17.94	18.6	21.05
53	Eurasian Red Squirrel	Male	2015	Autumn	Sept	2015-09-22	EAST	Gelderland	Apeldoorn	52.217	5.92994	1	0	Inflammation multiple organs	hepatitis, pneumonia	Not tested	16.93	20.78	20.87
54	Eurasian Red Squirrel	Female	2015	Autumn	Sept	2015-09-26	EAST	Overijssel	Markelo	52.2353	6.53702	0	0	other	other	Not tested
55	Eurasian Red Squirrel	Female	2015	Autumn	Sept	2015-09-28	EAST	Gelderland	Nijmegen	51.8319	5.87286	0	0	trauma	trauma	Not tested
56	Eurasian Red Squirrel	Male	2015	Autumn	Oct	2015-10-19	WEST	Utrecht	Utrecht	52.1009	5.1398	0	0	trauma	trauma	Not tested
57	Eurasian Red Squirrel	Female	2015	Autumn	Oct	2015-10-20	SOUTH	North Brabant	Uden	51.6726	5.61381	0	0	trauma	trauma	Not tested
58	Eurasian Red Squirrel	Male	2015	Autumn	Nov	2015-11-02	EAST	Gelderland	Wezep	52.4495	6.00117	1	1	Inflammation multiple organs	hepatitis, pneumonia, myocarditis	Not tested	20.31	20.58	23.51		31.52
59	Eurasian Red Squirrel	Male	2015	Autumn	Nov	2015-11-19	NORTH	Drenthe	Gieten	53.0036	6.75612	0	0	trauma	trauma	Not tested
60	Eurasian Red Squirrel	Female	2015	Autumn	Nov	2015-11-24	SOUTH	North Brabant	BergenopZoom	51.5075	4.28903	0	0	trauma	trauma	Positive
61	Eurasian Red Squirrel	Male	2015	Winter	Dec	2015-12-01	SOUTH	North Brabant	Geldrop	51.4215	5.54254	0	0	trauma	trauma	Not tested
62	Eurasian Red Squirrel	Female	2016	Winter	Jan	2016-01-26	EAST	Gelderland	Joppe	52.2145	6.22939	0	0	trauma	trauma	Not tested
63	Eurasian Red Squirrel	Male	2016	Winter	Feb	2016-02-24	WEST	Utrecht	Amersfoort	52.1522	5.34815	0	0	unclear	unclear	Not tested
64	Eurasian Red Squirrel	Female	2016	Spring	Mar	2016-03-06	EAST	Gelderland	Barneveld	52.1085	5.53938	0	0	trauma	trauma	Positive
65	Eurasian Red Squirrel	Female	2016	Spring	Mar	2016-03-29	EAST	Gelderland	Ulft	51.9019	6.37384	1	0	Inflammation multiple organs	hepatitis, pneumonia	Positive	21.69	19.12	23.13
66	Eurasian Red Squirrel	Male	2016	Spring	Mar	2016-03-30	NORTH	Drenthe	Wilhelminaoord	52.8617	6.16107	1	0	Inflammation multiple organs	pneumonia, hepatitis, splenitis	Positive	18.38	20.16	22.15
67	Eurasian Red Squirrel	Female	2016	Spring	Apr	2016-04-13	SOUTH	North Brabant	Breda	51.5497	4.72849	0	0	trauma	trauma	Not tested
68	Eurasian Red Squirrel	Male	2016	Spring	Apr	2016-04-18	EAST	Gelderland	Ermelo	52.3135	5.64043	0	0	unclear	unclear	Not tested
69	Eurasian Red Squirrel	Male	2016	Spring	Apr	2016-04-20	NORTH	Drenthe	Norg	53.0619	6.47065	1	0	Inflammation multiple organs	hepatitis, pneumonia, myocarditis, , encephalitis	Not tested	15.28	Negative	21.57
70	Eurasian Red Squirrel	Male	2016	Spring	Apr	2016-04-20	NORTH	Drenthe	Gasselte	52.9921	6.79528	0	0	unclear	unclear	Not tested
71	Eurasian Red Squirrel	Female	2016	Spring	Apr	2016-04-21	NORTH	Drenthe	Wilhelminaoord	52.8618	6.16608	1	0	unclear	unclear	Not tested	16.9	18.14	20.04
72	Eurasian Red Squirrel	Male	2016	Spring	May	2016-05-02	EAST	Gelderland	Neede	52.1716	6.57665	0	0	trauma	trauma	Negative
73	Eurasian Red Squirrel	Female	2016	Spring	May	2016-05-15	NORTH	Groningen	Noordlaren	53.1319	6.648	1	1	sepsis	sepsis	Not tested		41.16			30.87
74	Eurasian Red Squirrel	Male	2016	Spring	May	2016-05-13	SOUTH	North Brabant	Bosschenhoofd	51.5591	4.54954	0	0	unclear	unclear	Not tested
75	Eurasian Red Squirrel	Male	2016	Spring	May	2016-05-18	EAST	Gelderland	Lunteren	52.0836	5.61502	0	0	trauma	trauma	Not tested
76	Eurasian Red Squirrel	Male	2016	Spring	May	2016-05-22	EAST	Gelderland	Vaassen	52.2848	5.95599	0	0	unclear	unclear	Negative
77	Eurasian Red Squirrel	Female	2016	Summer	Jul	2016-07-04	SOUTH	North Brabant	Putte	51.3629	4.40529	0	0	sepsis	sepsis	Not tested
78	Eurasian Red Squirrel	Female	2016	Summer	Jul	2016-07-18	EAST	Overijssel	Hardenberg	52.5661	6.6045	0	0	trauma	trauma	Positive
79	Eurasian Red Squirrel	Female	2016	Summer	Aug	2016-08-03	EAST	Gelderland	Winterswijk	51.9904	6.67484	0	0	unclear	unclear	Not tested
80	Eurasian Red Squirrel	Female	2016	Autumn	Oct	2016-10-18	EAST	Overijssel	Hengelo	52.2669	6.77205	1	0	pneumonia	pneumonia	Not tested	18.14	19.51	22.27
81	Eurasian Red Squirrel	Female	2016	Winter	Dec	2016-12-03	NORTH	Fryslân	Oosterwolde	53.032	6.34551	0	0	trauma	trauma	Not tested
82	Eurasian Red Squirrel	Female	2017	Winter	Jan	2017-01-16	SOUTH	Limburg	Roermond	51.2052	5.96558	1	0	Inflammation multiple organs	levernecrose, pneumonia, myocarditis	Not tested	15.6	18.99	22.06
83	Eurasian Red Squirrel	Female	2017	Winter	Feb	2017-01-01	EAST	Gelderland	Epe	52.3591	5.90412	0	0	unclear	unclear	Not tested
84	Eurasian Red Squirrel	Male	2017	Winter	Feb	2017-02-08	WEST	North Holland	Huizen	52.2963	5.22086	0	0	trauma	trauma	Not tested
85	Eurasian Red Squirrel	Male	2017	Spring	May	2017-05-12	NORTH	Drenthe	Wijster	52.801	6.52292	0	0	pneumonia	pneumonia	Positive
86	Eurasian Red Squirrel	Male	2017	Spring	May	2017-05-12	NORTH	Drenthe	Wijster	52.801	6.52292	0	0	pneumonia	pneumonia	Positive
87	Eurasian Red Squirrel	Unknown	2017	Spring	May	2017-05-12	NORTH	Drenthe	Wijster	52.801	6.52292	0	0	unclear	unclear	Not tested
88	Eurasian Red Squirrel	Male	2017	Spring	May	2017-05-14	SOUTH	North Brabant	Kaatsheuvel	51.6565	5.05187	0	0	trauma	trauma	Not tested
89	Eurasian Red Squirrel	Female	2017	Spring	May	2017-05-21	SOUTH	North Brabant	Rucphen	51.5439	4.52714	0	0	unclear	unclear	Not tested
90	Eurasian Red Squirrel	Male	2017	Summer	Jun	2017-06-23	NORTH	Drenthe	Loon	53.0124	6.6037	0	1	trauma	trauma	Not tested					30.74
91	Eurasian Red Squirrel	Female	2017	Summer	Jun	2017-06-27	WEST	Utrecht	Zeist	52.1098	5.29095	0	0	pneumonia	pneumonia	Positive
92	Eurasian Red Squirrel	Male	2017	Autumn	Oct	2017-10-11	NORTH	Drenthe	Gasselte	52.975	6.80483	1	0	unclear	unclear	Positive	19.22	19.32	21.64
93	Eurasian Red Squirrel	Male	2017	Autumn	Nov	2017-11-27	EAST	Gelderland	Lunteren	52.0955	5.64713	1	0	trauma	trauma	Positive	15.08	21.13	22.9
94	Eurasian Red Squirrel	Male	2017	Winter	Dec	2017-12-05	EAST	Gelderland	Ermelo	52.289	5.64382	0	0	other	other	Negative
95	Eurasian Red Squirrel	Male	2017	Winter	Dec	2017-12-05	NORTH	Drenthe	Havelte	52.7696	6.23869	0	0	trauma	trauma	Positive
96	Eurasian Red Squirrel	Female	2017	Winter	Dec	2017-12-06	EAST	Gelderland	Epe	52.3729	5.92839	0	0	pneumonia	pneumonia	Positive
97	Eurasian Red Squirrel	Male	2018	Spring	May	2018-04-28	EAST	Gelderland	Ermelo	52.3032	5.61461	0	0	trauma	trauma	Not tested
98	Eurasian Red Squirrel	Male	2018	Spring	May	2018-04-28	EAST	Gelderland	Ermelo	52.3032	5.61461	0	0	trauma	trauma	Positive
99	Eurasian Red Squirrel	Male	2018	Summer	Jun	2018-05-31	SOUTH	North Brabant	Dongen	51.6273	4.94088	0	0	pneumonia	pneumonia	Positive
100	Eurasian Red Squirrel	Male	2018	Summer	Jun	2018-06-06	EAST	Gelderland	Ermelo	52.2979	5.60043	0	0	Inflammation multiple organs	hepatitis, pneumonia	Not tested
101	Eurasian Red Squirrel	Female	2018	Summer	Aug	2018-08-15	SOUTH	North Brabant	Sprundel	51.5339	4.59634	0	0	trauma	trauma	Not tested
102	Eurasian Red Squirrel	Male	2018	Summer	Aug	2018-08-14	SOUTH	North Brabant	Sprundel	51.5339	4.59634	0	0	trauma	trauma	Not tested
103	Eurasian Red Squirrel	Female	2018	Autumn	Oct	2018-10-02	NORTH	Drenthe	Eeserveen	52.8754	6.7827	0	0	trauma	trauma	Not tested
104	Eurasian Red Squirrel	Male	2018	Autumn	Oct	2018-10-10	EAST	Gelderland	Halle	51.9814	6.38212	0	0	trauma	trauma	Not tested
105	Eurasian Red Squirrel	Female	2018	Autumn	Oct	2018-10-16	EAST	Gelderland	Lochem	52.1396	6.37989	0	0	unclear	unclear	Not tested
106	Eurasian Red Squirrel	Male	2018	Autumn	Nov	2018-11-01	EAST	Overijssel	Vriezenveen	52.4096	6.61832	0	0	unclear	unclear	Negative
107	Eurasian Red Squirrel	Female	2018	Autumn	Nov	2018-11-03	EAST	Gelderland	Well	51.5546	6.09117	1	0	trauma	trauma	Not tested		27.97
108	Eurasian Red Squirrel	Female	2018	Winter	Dec	2018-12-12	WEST	North Holland	Blaricum	52.2715	5.22884	1	0	Inflammation multiple organs	hepatitis, pneumonia, lymphadenitis	Positive	16.64	20.01	20.34
109	Eurasian Red Squirrel	Male	2018	Winter	Dec	2018-12-19	EAST	Gelderland	Ermelo	52.2961	5.63526	0	0	sepsis	sepsis	Not tested
110	Eurasian Red Squirrel	Female	2019	Winter	Jan	2019-01-04	SOUTH	North Brabant	St.Willebrord	51.5444	4.59377	0	0	trauma	trauma	Not tested
111	Eurasian Red Squirrel	Male	2019	Winter	Feb	2019-02-26	EAST	Overijssel	Hellendoorn	52.3896	6.4534	0	0	other	other	Not tested	Negative	Negative
112	Eurasian Red Squirrel	Male	2019	Spring	Mar	2019-03-18	WEST	North Holland	Hilversum	52.2356	5.15682	0	0	trauma	trauma	Not tested
113	Eurasian Red Squirrel	Male	2019	Spring	Apr	2019-04-01	EAST	Gelderland	Wolfheze	51.9846	5.7827	0	0	trauma	trauma	Not tested
114	Eurasian Red Squirrel	Female	2019	Spring	Apr	2019-04-13	WEST	North Holland	Laren	52.2568	5.22404	0	0	trauma	trauma	Positive
115	Eurasian Red Squirrel	Male	2019	Spring	Apr	2019-04-16	EAST	Gelderland	Bennekom	51.9961	5.67392	1	0	unclear	unclear	Not tested		32.02
116	Eurasian Red Squirrel	Female	2019	Spring	Apr	2019-04-24	NORTH	Groningen	Onstwedde	53.0427	7.03992	0	0	trauma	trauma	Positive
117	Eurasian Red Squirrel	Female	2019	Spring	Apr	2019-04-29	EAST	Gelderland	Braamt	51.9247	6.25006	0	0	trauma	trauma	Not tested
118	Eurasian Red Squirrel	Female	2019	Spring	Apr	2019-04-28	EAST	Gelderland	Harderwijk	52.3431	5.63951	0	0	unclear	unclear	Not tested
119	Eurasian Red Squirrel	Male	2019	Spring	May	2019-04-19	WEST	Utrecht	Baarn	52.212	5.29268	1	0	Inflammation multiple organs	pneumonia, myocarditis, encephalitis, dermatitis	Positive	18.62	20.94	21.65
120	Eurasian Red Squirrel	Male	2019	Spring	May	2019-05-13	WEST	North Holland	Huizen	52.2929	5.23881	1	0	trauma	trauma	Negative			34.9
121	Eurasian Red Squirrel	Female	2019	Spring	May	2019-05-14	WEST	North Holland	Huizen	52.2977	5.24395	0	0	trauma	trauma	Positive
122	Eurasian Red Squirrel	Male	2019	Spring	May	2019-05-20	NORTH	Groningen	Groningen	53.2039	6.57772	0	0	trauma	trauma	Not tested
123	Eurasian Red Squirrel	Female	2019	Summer	Jun	2019-06-04	EAST	Gelderland	Lunteren	52.0932	5.66503	0	0	trauma	trauma	Negative
124	Eurasian Red Squirrel	Female	2019	Summer	Jun	2019-06-10	WEST	Utrecht	DenDolder	52.1372	5.24513	0	0	trauma	trauma	Negative
125	Eurasian Red Squirrel	Male	2019	Summer	Jun	2019-06-11	EAST	Gelderland	Baak	52.0781	6.24108	0	0	sepsis	sepsis	Positive
126	Eurasian Red Squirrel	Female	2019	Summer	Jun	2019-06-12	EAST	Overijssel	DenHam	52.4722	6.46743	1	0	Inflammation multiple organs	hepatitis, pneumonia	Positive	19.13	21.43	21.29
127	Eurasian Red Squirrel	Female	2019	Summer	Jun	2019-06-23	EAST	Gelderland	Vaassen	52.2846	5.94673	0	0	trauma	trauma	Not tested
128	Eurasian Red Squirrel	Female	2019	Summer	Jul	2019-06-28	WEST	Utrecht	Zeist	52.0833	5.25312	0	0	unclear	unclear	Positive
129	Eurasian Red Squirrel	Male	2019	Summer	Jul	2019-07-13	EAST	Gelderland	Otterlo	52.1006	5.7722	0	0	unclear	unclear	Not tested
130	Eurasian Red Squirrel	Female	2019	Summer	Jul	2019-07-13	EAST	Gelderland	Otterlo	52.1006	5.7722	0	0	trauma	trauma	Not tested
131	Eurasian Red Squirrel	Male	2019	Summer	Jul	2019-07-27	EAST	Gelderland	Heelsum	51.9735	5.75764	0	0	unclear	unclear	Negative
132	Eurasian Red Squirrel	Female	2019	Summer	Jul	2019-07-29	WEST	North Holland	Hilversum	52.2266	5.17958	0	0	trauma	trauma	Not tested
133	Eurasian Red Squirrel	Female	2019	Summer	Aug	2019-07-30	EAST	Gelderland	Voorthuizen	52.1964	5.64845	0	0	trauma	trauma	Not tested
134	Eurasian Red Squirrel	Female	2019	Summer	Aug	2019-08-03	EAST	Gelderland	Harderwijk	52.3431	5.63711	0	0	pneumonia	pneumonia	Not tested
135	Eurasian Red Squirrel	Male	2019	Summer	Aug	2019-08-06	NORTH	Drenthe	Wijster	52.8175	6.4795	0	0	unclear	unclear	Not tested
136	Eurasian Red Squirrel	Female	2019	Autumn	Sept	2019-09-01	EAST	Overijssel	Deventer	52.2599	6.15869	0	0	unclear	unclear	Not tested
137	Eurasian Red Squirrel	Female	2019	Autumn	Sept	2019-09-16	SOUTH	North Brabant	Etten-Leur	51.5873	4.63588	1	0	Inflammation multiple organs	hepatitis, pneumonia	Not tested	20.18	24.26	23.08
138	Eurasian Red Squirrel	Female	2019	Autumn	Sept	2019-09-18	EAST	Gelderland	Ruurlo	52.0813	6.45936	1	0	Inflammation multiple organs	pneumonia, splenitis, encephalitis	Not tested	18.32	18.08	21.59
139	Eurasian Red Squirrel	Male	2019	Autumn	Oct	2019-10-14	EAST	Overijssel	Diepenveen	52.2992	6.16133	0	0	trauma	trauma	Not tested
140	Eurasian Red Squirrel	Female	2019	Autumn	Oct	2019-10-16	EAST	Overijssel	Holten	52.2779	6.41593	0	0	trauma	trauma	Not tested
141	Eurasian Red Squirrel	Male	2019	Autumn	Oct	2019-10-26	NORTH	Drenthe	Grolloo	52.9359	6.67691	1	0	unclear	unclear	Not tested	13.88	18.06	20.44
142	Eurasian Red Squirrel	Female	2019	Autumn	Oct	2019-10-29	WEST	Utrecht	Soest	52.1588	5.30608	1	0	Inflammation multiple organs	hepatitis, pneumonia, splenitis	Not tested	14.03	22.4	23.6
143	Eurasian Red Squirrel	Male	2019	Autumn	Nov	2019-11-05	SOUTH	Limburg	Venlo	51.3638	6.19411	0	0	pneumonia	pneumonia	Positive
144	Eurasian Red Squirrel	Male	2019	Autumn	Nov	2019-11-14	WEST	South Holland	DenHaag	52.1018	4.32817	0	0	unclear	unclear	Not tested
145	Eurasian Red Squirrel	Male	2020	Winter	Jan	2020-01-23	NORTH	Drenthe	Roden	53.1398	6.43889	0	0	trauma	trauma	Not tested
146	Eurasian Red Squirrel	Male	2020	Winter	Jan	2020-01-26	EAST	Gelderland	Beekbergen	52.1642	5.96132	0	0	other	other	Positive
147	Eurasian Red Squirrel	Female	2020	Winter	Jan	2020-01-29	EAST	Gelderland	Almen	52.1596	6.30257	0	0	pneumonia	pneumonia	Positive
148	Eurasian Red Squirrel	Female	2020	Winter	Feb	2020-02-03	EAST	Gelderland	Wolfheze	52.0031	5.79377	0	0	trauma	trauma	Positive
149	Eurasian Red Squirrel	Male	2020	Winter	Feb	2020-02-07	WEST	Utrecht	Driebergen-Rijsenburg	52.0508	5.28511	0	0	trauma	trauma	Positive
150	Eurasian Red Squirrel	Male	2020	Winter	Feb	2020-02-08	EAST	Gelderland	Winterswijk	51.9833	6.72212	0	0	Inflammation multiple organs	pneumonia, myocarditis	Positive
151	Eurasian Red Squirrel	Male	2020	Winter	Feb	2020-02-14	SOUTH	North Brabant	Drunen	51.6564	5.1493	0	0	pneumonia	pneumonia	Not tested
152	Eurasian Red Squirrel	Male	2020	Winter	Feb	2020-02-16	WEST	North Holland	Loosdrecht	52.2124	5.13539	0	0	pneumonia	pneumonia	Not tested
153	Eurasian Red Squirrel	Male	2020	Spring	Mar	2020-02-29	EAST	Gelderland	Scherpenzeel	52.0751	5.48804	0	0	unclear	unclear	Positive
154	Eurasian Red Squirrel	Male	2020	Spring	Mar	2020-03-03	SOUTH	North Brabant	Gemert-Bakel	51.5063	5.73164	0	1	Inflammation multiple organs	hepatitis, pneumonia, pleuritis, lymphadenitis	Positive					30.17
155	Eurasian Red Squirrel	Male	2020	Spring	Mar	2020-03-09	SOUTH	North Brabant	Udenhout	51.6104	5.14729	0	0	trauma	trauma	Not tested
156	Eurasian Red Squirrel	Female	2020	Spring	Mar	2020-03-29	WEST	South Holland	DenHaag	52.0922	4.3014	0	0	other	other	Positive
157	Eurasian Red Squirrel	Male	2020	Spring	Apr	2020-03-31	SOUTH	Limburg	Kerkrade	50.8669	6.01941	0	0	trauma	trauma	Not tested
158	Eurasian Red Squirrel	Male	2020	Spring	Apr	2020-04-05	EAST	Overijssel	Bathmen	52.2532	6.33933	0	0	pneumonia	pneumonia	Positive
159	Eurasian Red Squirrel	Female	2020	Spring	Apr	2020-04-22	EAST	Gelderland	Scherpenzeel	52.0777	5.49552	0	0	trauma	trauma	Not tested
160	Eurasian Red Squirrel	Female	2020	Spring	May	2020-04-29	WEST	Utrecht	Veenendaal	52.0135	5.54223	0	0	Inflammation multiple organs	hepatitis, pneumonia	Not tested
161	Eurasian Red Squirrel	Female	2020	Summer	Jun	2020-06-09	EAST	Overijssel	DeLutte	52.2987	6.94756	0	0	Inflammation multiple organs	pneumonia, splenitis, trauma	Positive
162	Eurasian Red Squirrel	Male	2020	Summer	Jul	2020-07-21	SOUTH	North Brabant	Vught	51.6495	5.26232	0	0	unclear	unclear	Not tested
163	Eurasian Red Squirrel	Female	2020	Summer	Jul	2020-07-29	NORTH	Groningen	Sappemeer	53.1542	6.78531	1	0	pneumonia	pneumonia	Not tested		40.66
164	Eurasian Red Squirrel	Male	2020	Summer	Aug	2020-08-17	EAST	Gelderland	Garderen	52.2379	5.70299	0	0	pneumonia	pneumonia	Positive
165	Eurasian Red Squirrel	Male	2020	Summer	Aug	2020-08-25	WEST	North Holland	Hilversum	52.2115	5.14757	0	0	trauma	trauma	Not tested
166	Eurasian Red Squirrel	Male	2020	Autumn	Sept	2020-09-07	NORTH	Drenthe	Coevorden	52.6711	6.72744	0	0	sepsis	sepsis	Not tested
167	Eurasian Red Squirrel	Male	2020	Autumn	Sept	2020-09-09	WEST	Utrecht	Zeist	52.0925	5.2418	0	0	trauma	trauma	Not tested
168	Eurasian Red Squirrel	Male	2020	Autumn	Sept	2020-09-14	NORTH	Groningen	Bourtange	53.0122	7.1897	0	0	sepsis	sepsis	Not tested
169	Eurasian Red Squirrel	Male	2020	Autumn	Sept	2020-09-23	WEST	Utrecht	Bunnik	52.0674	5.1946	0	0	unclear	unclear	Negative
170	Eurasian Red Squirrel	Female	2020	Autumn	Sept	2020-09-29	EAST	Overijssel	Wierden	52.3631	6.56135	1	0	Inflammation multiple organs	hepatitis, pneumonia, splenitis, myocarditis	Positive	17.08	19.22
171	Eurasian Red Squirrel	Female	2020	Autumn	Oct	2020-10-11	SOUTH	North Brabant	S-Hertogenbosch	51.7081	5.37323	0	0	trauma	trauma	Negative
172	Eurasian Red Squirrel	Female	2020	Autumn	Oct	2020-10-14	EAST	Gelderland	Almen	52.1574	6.30419	0	0	trauma	trauma	Not tested
173	Eurasian Red Squirrel	Male	2020	Autumn	Oct	2020-10-17	EAST	Overijssel	Zwolle	52.535	6.11919	1	0	Inflammation multiple organs	hepatitis, pneumonia, splenitis, myocarditis	Not tested	11.66	19.21	21.89
174	Eurasian Red Squirrel	Female	2020	Autumn	Oct	2020-10-28	WEST	Utrecht	Bilthoven	52.1242	5.19742	0	0	trauma	trauma	Not tested
175	Eurasian Red Squirrel	Male	2020	Autumn	Nov	2020-11-21	WEST	Utrecht	Maarn	52.064	5.37599	0	0	unclear	unclear	Negative
176	Eurasian Red Squirrel	Unknown	2020	Winter	Dec	2020-12-10	SOUTH	Limburg	Maastricht	50.8227	5.72537	0	0	trauma	trauma	Negative
177	Eurasian Red Squirrel	Female	2020	Winter	Dec	2020-12-14	WEST	North Holland	Loosdrecht	52.2027	5.13688	0	0	trauma	trauma	Negative
178	Eurasian Red Squirrel	Male	2019	Summer	Jul	2019-07-22	WEST	Utrecht	Zeist	52.0944	5.26071	0	0	trauma	trauma	Not tested
